# Supplementary material for: Optogenetic investigation of BMP target gene expression diversity
Source: eLife. 2020 Nov 11;9:e58641. doi: 10.7554/eLife.58641 (PMC7728441; doi:10.7554/eLife.58641)
Supplement: Supplementary file 1. — Wild type TE zebrafish embryos were injected at the one-cell stage with 10 pg mRNA encoding zebrafish Bmp2b, 100 pg mRNA encoding zebrafish Chordin, or left uninjected. When uninjected siblings reached shield stage (~6.75 hpf), embryos were snap-frozen in liquid nitrogen. 10 embryos were collected per sample, three samples per condition. Total RNA was sequenced and aligned against the reference genome Danio rerio GRCz10 with STAR 2.4.1b. Differential expression analyses comparing BMP-injected versus uninjected (‘+BMP vs. uninj.’ tabs) and Chordin-injected versus uninjected (‘+Chd vs. uninj.’ tabs) were carried out with edgeR 3.2.3, DESeq 1.12.0, and Cuff diff 2.1.1. The p-value threshold for differentially expressed genes was set to 0.05. Read counts and DE analyses for all genes (‘all’ tabs) and for only the significantly differentially expressed genes (‘DE’ tabs) are available here. [file elife-58641-supp1.xlsx]

## Sheet: +BMP vs. uninj., DE
Differentially expressed genes in BMP-overexpressing vs. uninjected embryos
Gene	Locus	Read_count_uninj. 1	Read_count_uninj. 2	Read_count_uninj. 3	Read_count_+BMP 1	Read_count_+BMP 2	Read_count_+BMP 3	edgeR_log2FC	edgeR_p-value	edgeR_FDR	edgeR_DE_call	DESeq_count_mean_uninj.	DESeq_count_mean_+BMP	DESeq_log2FC	DESeq_p-value	DESeq_FDR	DESeq_DE_call	cuffdiff_count_mean_uninj.	cuffdiff_count_mean_+BMP	cuffdiff_FPKM_uninj.	cuffdiff_FPKM_+BMP	cuffdiff_log2FC	cuffdiff_p-value	cuffdiff_FDR	cuffdiff_DE_call
aif1l	NC_007116.6:33949263-33975349	9171	15889	9130	15747	17063	14219	0.810621	7.82642e-09	2.76075e-06	Up	9743.67	17177.9	0.818018	3.04447e-17	1.01414e-14	Up	9812.68	17309.7	138.833	207.299	0.578369	5e-05	0.00170197	Up
angptl5	NC_007132.6:22784246-22796139	25	36	11	154	16	266	3.05178	0.000191223	0.0276791	Up	19.9568	168.279	3.07591	2.51932e-10	4.27424e-08	Up	19.3544	164.765	0.757763	5.86853	2.95318	5e-05	0.00170197	Up
apela	NC_007112.6:18975009-18980959	2677	4144	2506	3935	3772	3576	0.618983	3.22622e-05	0.00573844	Up	2680.24	4137.14	0.62627	1.30705e-07	1.63023e-05	Up	2719.99	4217.39	203.736	303.809	0.576459	5e-05	0.00170197	Up
apoc1l	NC_007127.6:24051329-24058691	9752	14491	10411	27943	26263	22113	1.4591	1.22839e-21	2.06256e-18	Up	10097.9	27891.7	1.46578	1.039e-50	3.54752e-47	Up	10064.9	28111.9	1040.04	2776.06	1.4164	5e-05	0.00170197	Up
aptx	NC_007112.6:52019087-52024976	207	264	210	411	466	281	1.05814	4.93147e-05	0.0083809	Up	200.979	419.219	1.06066	9.86446e-06	0.000883435	Up	166.344	318.009	19.6436	39.0615	0.991683	0.0003	0.00741204	Up
arrdc3a	NC_007116.6:48334347-48344444	430	667	496	739	772	800	0.86423	3.6184e-05	0.00627643	Up	464.667	849.598	0.870585	3.19402e-06	0.000321936	Up	471.632	864.016	5.04937	7.82896	0.632718	0.0003	0.00741204	Up
atp1b3a	NC_007113.6:16879115-16897098	1167	1564	1097	2421	2437	1686	1.08389	1.08772e-09	4.26723e-07	Up	1117.86	2378.68	1.08942	1.20176e-15	3.31577e-13	Up	1135.84	2466.8	22.5955	42.7119	0.918605	5e-05	0.00170197	Up
bambia	NC_007123.6:23302906-23309133	6955	13014	7953	15128	14839	12280	0.94577	9.07697e-10	3.6288e-07	Up	7969.57	15431.1	0.953268	6.03024e-22	2.88976e-19	Up	7974.68	15351.3	373.8	707.36	0.920179	5e-05	0.00170197	Up
baz1a	NC_007128.6:9875750-9903970	1596	1586	956	1734	2111	1739	0.743977	0.000199952	0.0284522	Up	1212.66	2038.5	0.749339	3.89428e-08	5.29215e-06	Up	1208.39	2006.07	13.0555	20.1315	0.62479	5e-05	0.00170197	Up
bcor	NC_007133.6:11114260-11170556	482	683	450	756	1059	548	0.856187	0.000158906	0.0234049	Up	468.556	851.093	0.861097	1.77701e-06	0.000188867	Up	477.183	874.735	6.67581	12.9269	0.953359	5e-05	0.00170197	Up
bmp4	NC_007128.6:50485033-50507066	669	1782	1227	1946	2147	1808	1.0325	1.03564e-05	0.00209004	Up	1048.04	2155.99	1.04066	4.74305e-13	1.06194e-10	Up	999.808	2110.51	13.1769	21.4612	0.70372	5e-05	0.00170197	Up
ccdc88c	NC_007128.6:38655300-38767319	165	221	91	360	394	320	1.52916	3.56553e-08	1.14252e-05	Up	134.806	391.996	1.53995	2.34281e-08	3.31574e-06	Up	121.42	390.674	1.24033	3.89109	1.64946	5e-05	0.00170197	Up
cdx1a	NW_003335281.1:20212-25785	54	85	88	603	631	661	3.36131	2.95729e-29	1.03449e-25	Up	67.9324	696.893	3.35877	1.31132e-39	1.8852e-36	Up	68.0044	676.25	2.34012	21.4229	3.1945	5e-05	0.00170197	Up
cdx4	NC_007125.6:32621388-32624844	1253	2154	1278	3690	3569	2798	1.44673	1.23671e-18	1.52687e-15	Up	1338.7	3668.13	1.45421	6.4715e-29	5.05055e-26	Up	1343.35	3789.43	41.2605	100.612	1.28597	5e-05	0.00170197	Up
chfr	NC_007116.6:17276410-17309303	603	683	376	679	945	749	0.839167	0.000148261	0.0219139	Up	481.559	865.051	0.845073	4.17838e-06	0.000404725	Up	453.074	806.539	11.6848	19.6963	0.753294	5e-05	0.00170197	Up
col1a1a	NC_007114.6:23090625-23107145	61	43	52	180	257	285	2.47097	2.34769e-09	8.81984e-07	Up	48.1564	266.059	2.46594	7.99352e-13	1.76083e-10	Up	47.461	264.755	0.848152	4.53943	2.42011	5e-05	0.00170197	Up
commd7	NC_007134.6:17176618-17187749	139	331	183	333	389	419	1.18464	1.73127e-05	0.0032884	Up	183.251	419.996	1.19656	5.9303e-06	0.000566385	Up	171.803	366.663	15.7496	32.5786	1.04861	5e-05	0.00170197	Up
coro1cb	NC_007116.6:31282950-31304938	197	515	206	994	848	796	1.93525	1.55005e-14	1.27582e-11	Up	250.264	967.074	1.95017	8.92164e-21	3.99499e-18	Up	253.407	995.792	3.33749	11.4712	1.78118	5e-05	0.00170197	Up
coro2a	NC_007112.6:25911276-25960603	512	747	463	962	1436	970	1.29168	7.22227e-11	3.4847e-08	Up	496.908	1221.63	1.29776	3.90608e-14	9.61211e-12	Up	494.588	1210.68	7.29425	14.5029	0.991511	5e-05	0.00170197	Up
crabp2b	NC_007130.6:9054116-9061108	2829	4061	2218	4949	5651	4315	1.05205	2.32647e-12	1.41534e-09	Up	2608.07	5433.71	1.05896	4.85711e-20	2.073e-17	Up	2586.53	5266.66	38.5685	75.6149	0.971247	5e-05	0.00170197	Up
csrp2	NC_007115.6:2584256-2595831	39	52	35	78	170	199	2.1605	9.91263e-06	0.00201016	Up	36.6988	165.101	2.16954	4.52095e-07	5.18865e-05	Up	20.6374	149.939	3.5794	24.9763	2.80277	0.00035	0.00835605	Up
ctnnd2b	NC_007113.6:30570715-30710248	281	384	227	406	577	365	0.918051	0.000116219	0.0177401	Up	257.308	488.112	0.923712	4.91719e-05	0.00370009	Up	246.329	499.742	2.47305	4.42192	0.838378	0.0001	0.00314949	Up
cuedc1a	NC_007121.6:37193654-37223690	33	37	24	75	183	119	2.30285	5.32655e-06	0.00117055	Up	27.5123	136.358	2.30924	9.27977e-07	0.000102622	Up	23.7122	126.999	0.828576	4.35099	2.39264	5e-05	0.00170197	Up
cxcl12b	NC_007133.6:27067106-27083059	215	254	181	474	334	363	1.16922	1.17789e-05	0.00234333	Up	190.955	430.983	1.1744	2.2815e-06	0.000237859	Up	186.169	440.168	3.31321	6.69393	1.01462	5e-05	0.00170197	Up
cyp26a1	NC_007123.6:8916917-8920512	963	1904	1158	2229	2218	1566	0.924648	9.29905e-07	0.000240955	Up	1146.02	2186.91	0.932255	3.46441e-11	6.61751e-09	Up	1159.12	2237.89	40.3748	76.5771	0.923457	5e-05	0.00170197	Up
CYTB	NC_002333.2:15307-16448	101648	79250	53357	116566	122932	91453	0.782397	0.000375138	0.0492099	Up	69822.1	120510	0.787392	1.27927e-18	4.53807e-16	Up	69760.5	121768	3526.69	5338.21	0.598042	5e-05	0.00170197	Up
dlb	NC_007116.6:36093735-36101607	233	267	183	451	703	306	1.38147	1.79458e-06	0.000437971	Up	200.399	523.201	1.38449	1.40058e-09	2.2504e-07	Up	204.361	532.892	3.97212	9.20646	1.21274	5e-05	0.00170197	Up
dlc	NC_007126.6:20527715-20532570	1631	1709	1332	3347	4026	2801	1.40975	1.32906e-14	1.1158e-11	Up	1386.83	3696.26	1.41428	1.50932e-29	1.37424e-26	Up	1395.75	3787.81	19.6699	47.476	1.27121	5e-05	0.00170197	Up
dlc1	NC_007112.6:14604511-14849057	333	568	432	765	980	1170	1.46445	2.53331e-09	9.41069e-07	Up	388.268	1076.7	1.47149	1.91666e-15	5.13271e-13	Up	400.769	1098.66	2.43483	5.32543	1.12908	5e-05	0.00170197	Up
dlx2a	NC_007120.6:3425877-3429200	7	23	7	264	355	242	4.91322	5.63941e-30	2.15205e-26	Up	9.78851	312.501	4.99662	1.09031e-32	1.2409e-29	Up	7.74207	318.918	0.235573	8.94932	5.24753	0.00075	0.0146891	Up
dlx3b	NC_007123.6:5673465-5676963	36	83	26	161	452	228	2.92156	6.23373e-11	3.04271e-08	Up	39.1243	301.53	2.94616	1.16969e-16	3.54999e-14	Up	39.9497	312.184	1.52927	10.3089	2.75298	5e-05	0.00170197	Up
dnmt3bb.1	NC_007134.6:17084549-17175105	514	1067	662	2103	2584	2690	2.07817	8.57638e-24	2.11771e-20	Up	638.518	2712.56	2.08686	3.04898e-44	6.94025e-41	Up	644.877	2774.18	7.16867	24.2018	1.75534	5e-05	0.00170197	Up
dpysl3	NC_007132.6:42975806-43020207	20	28	7	145	132	173	3.42259	5.80958e-11	2.86905e-08	Up	15.1413	166.595	3.45979	2.717e-12	5.58006e-10	Up	13.408	159.463	0.116311	1.2363	3.40997	0.00035	0.00835605	Up
efemp2b,fibpb	NC_007132.6:25552306-25576644	523	781	380	927	1014	547	0.903918	0.000102528	0.0161797	Up	477.783	898.437	0.911062	7.18143e-07	8.07246e-05	Up	474.187	901.528	16.3844	29.9905	0.872186	5e-05	0.00170197	Up
elavl3	NC_007114.6:48847855-48865537	161	110	35	419	522	228	2.22753	1.07017e-06	0.000272258	Up	89.3167	419.7	2.23235	1.04485e-15	2.94228e-13	Up	86.0907	420.08	0.906585	3.88814	2.10057	5e-05	0.00170197	Up
elovl7a	NC_007119.6:16722601-16734095	1040	1226	678	1427	1232	1185	0.72097	0.000263025	0.0360817	Up	851.573	1410.13	0.727621	3.10256e-06	0.000315042	Up	834.672	1431.58	19.1044	28.7231	0.588308	5e-05	0.00170197	Up
eve1	NC_007114.6:23511335-23513295	1863	3614	1739	3621	3445	3277	0.899676	6.64449e-08	2.05085e-05	Up	2020.58	3792.85	0.908511	1.03832e-12	2.25092e-10	Up	2068.85	3915.45	119.447	216.479	0.857853	5e-05	0.00170197	Up
fam212ab	NC_007117.6:53042850-53049962	704	989	686	1106	1284	1138	0.891583	7.08548e-07	0.00019103	Up	692.927	1290.84	0.897539	2.47049e-08	3.46059e-06	Up	706.123	1340.77	55.6871	109.992	0.981986	5e-05	0.00170197	Up
fam222a	NC_007116.6:19153430-19250866	313	571	428	1137	1242	778	1.58119	4.49272e-12	2.61932e-09	Up	380.885	1144.22	1.58693	1.18346e-18	4.25345e-16	Up	374.973	1133.71	5.3757	11.4596	1.09203	0.00065	0.0131263	Up
fgd6	NC_007115.6:25871262-25922144	362	604	311	639	681	591	0.940806	4.3077e-06	0.000972174	Up	361.731	698.851	0.950068	4.879e-06	0.000469261	Up	361.002	709.57	2.3997	3.91537	0.706293	0.00015	0.00437103	Up
fgfr4	NC_007132.6:37498715-37509175	3909	6258	4101	5962	6416	5319	0.643307	9.20012e-06	0.00187472	Up	4118.24	6463.17	0.650215	1.35412e-09	2.18863e-07	Up	4120.93	6596.93	53.0019	78.8703	0.573439	5e-05	0.00170197	Up
fn1a	NC_007120.6:15391096-15453529	691	1114	696	1457	1461	1370	1.12052	1.10563e-10	5.15678e-08	Up	719.176	1571.74	1.12795	9.94789e-13	2.17381e-10	Up	699.085	1529.66	4.86855	9.40404	0.949789	5e-05	0.00170197	Up
foxi1	NC_007123.6:43916242-43917947	757	1283	664	2147	2428	2166	1.67914	2.18054e-23	5.08515e-20	Up	765.672	2466.99	1.68795	4.09681e-30	3.85878e-27	Up	786.568	2542.49	42.364	137.891	1.70262	5e-05	0.00170197	Up
foxn2b	NC_007123.6:24675297-24711165	635	778	487	935	947	953	0.907428	3.53494e-06	0.000815309	Up	552.737	1041.31	0.913739	1.82588e-07	2.21662e-05	Up	556.026	1071.96	8.37724	13.7123	0.710925	5e-05	0.00170197	Up
gata2a	NC_007122.6:3828495-3846256	1791	2655	1575	4921	5600	4715	1.67805	4.55476e-30	1.91195e-26	Up	1731.09	5566.32	1.68505	2.03768e-43	4.28148e-40	Up	1772.29	5761.88	70.4392	235.358	1.74041	5e-05	0.00170197	Up
grnb	NC_007135.6:36451200-36476504	895	1554	903	1514	1949	1318	0.852824	1.38537e-06	0.000342081	Up	955.963	1735.15	0.860036	6.25021e-09	9.3292e-07	Up	880.532	1624.54	23.3861	41.164	0.815732	5e-05	0.00170197	Up
hey1	NC_007130.6:32210253-32272227	345	393	244	477	454	658	1.03572	0.000106033	0.0166701	Up	286.457	590.2	1.04289	2.49468e-06	0.000257141	Up	295.634	614.18	2.85651	4.71084	0.721731	0.00025	0.00645281	Up
hmcn2	NC_007119.6:32604396-32776482	214	244	162	529	550	403	1.56689	1.16986e-10	5.33772e-08	Up	181.592	539.445	1.57077	2.76991e-11	5.4043e-09	Up	164.903	514.229	0.921474	2.8922	1.65015	5e-05	0.00170197	Up
hsd3b2	NC_007131.6:1251699-1255349	554	1005	648	1200	1162	1182	1.03206	8.52081e-08	2.59187e-05	Up	633.261	1302.14	1.04001	5.09806e-10	8.49106e-08	Up	605.585	1248.01	44.4597	98.955	1.15427	5e-05	0.00170197	Up
htra1a	NC_007128.6:21899294-21939649	81	44	44	218	232	256	2.32411	3.34519e-08	1.08853e-05	Up	52.0535	260.053	2.32074	1.23548e-11	2.44545e-09	Up	47.2235	249.644	1.92767	10.3877	2.42995	5e-05	0.00170197	Up
id2a	NC_007128.6:34857992-34860219	574	1449	926	1764	1806	1379	1.10077	8.73427e-07	0.000229149	Up	836.094	1803.51	1.10907	3.30123e-13	7.57758e-11	Up	851.025	1826.03	17.4383	30.7414	0.817921	5e-05	0.00170197	Up
id4	NC_007127.6:10086955-10089897	129	35	42	501	494	500	3.07901	1.32492e-10	5.9166e-08	Up	65.1826	549.215	3.07481	1.23354e-30	1.34776e-27	Up	67.1738	568.354	2.05317	16.7256	3.02613	5e-05	0.00170197	Up
ier5l	NC_007116.6:32191091-32193328	1393	2129	1207	2293	2017	1666	0.682272	6.4665e-05	0.0108145	Up	1353.66	2183.15	0.689549	5.78748e-07	6.55954e-05	Up	1392.86	2249.6	33.7012	50.2239	0.575574	5e-05	0.00170197	Up
insm1b	NC_007128.6:41475067-41477266	166	293	128	454	688	484	1.83567	5.34784e-13	3.62075e-10	Up	164.033	590.464	1.84786	2.17315e-14	5.54761e-12	Up	166.75	597.913	4.80565	15.3225	1.67285	5e-05	0.00170197	Up
khk	NC_007128.6:12254121-12269327	146	33	53	315	305	189	1.98404	0.000223855	0.0311822	Up	74.3288	293.307	1.98042	4.58025e-11	8.62824e-09	Up	65.4973	281.692	3.29052	12.2781	1.8997	5e-05	0.00170197	Up
klf2a	NC_007133.6:15871950-15874649	210	316	206	1233	1093	941	2.49011	2.28947e-32	1.06784e-28	Up	211.71	1194.8	2.49661	3.69712e-37	5.04934e-34	Up	213.515	1217.5	6.64724	36.3545	2.45131	5e-05	0.00170197	Up
klf2b	NC_007130.6:17832523-17838270	1300	2185	1499	3492	3860	2902	1.36729	1.60427e-16	1.6425e-13	Up	1440.88	3734.36	1.37392	4.14254e-27	2.90137e-24	Up	1483.62	3853.84	20.487	45.8058	1.16082	5e-05	0.00170197	Up
lama1	NC_007135.6:41790491-41884120	3746	6298	4676	6680	9830	5116	0.857027	1.43042e-05	0.00277984	Up	4281.49	7787.92	0.863127	2.35516e-17	7.94211e-15	Up	4127.1	7553.41	47.7532	100.083	1.06753	5e-05	0.00170197	Up
lamb1a	NC_007136.6:31135866-31218134	3772	5472	3768	5900	7298	4794	0.780307	7.09929e-07	0.00019103	Up	3783.38	6525.55	0.786424	9.98901e-14	2.39342e-11	Up	3556.11	6164.24	61.7618	116.026	0.909655	5e-05	0.00170197	Up
lamc3	NC_007116.6:33807209-33943161	21	52	50	106	161	193	2.22405	8.43781e-06	0.0017448	Up	36.2102	169.973	2.23084	1.46738e-07	1.81365e-05	Up	35.1698	167.038	0.352545	1.57069	2.15552	5e-05	0.00170197	Up
ldlrad4a	NC_007130.6:12525414-12704754	19	31	14	179	177	96	3.15921	7.39409e-11	3.52707e-08	Up	17.9934	163.346	3.1824	2.89358e-11	5.60554e-09	Up	17.9065	169.519	0.169027	1.35949	3.00774	5e-05	0.00170197	Up
lft1	NC_007131.6:35171101-35173498	599	707	492	815	1033	681	0.794072	0.000109749	0.0169998	Up	527.423	917.247	0.798349	4.08033e-06	0.000398387	Up	531.299	925.331	34.1778	61.6424	0.850862	5e-05	0.00170197	Up
lgals1l1	NC_007114.6:28808916-28815916	3	4	19	214	170	192	4.64706	6.68482e-12	3.74145e-09	Up	8.72955	212.247	4.60369	5.75415e-23	2.96556e-20	Up	9.02761	216.17	0.641418	13.097	4.35183	0.00235	0.0342718	Up
lima1a	NC_007134.6:36354197-36365453	806	1059	780	1633	1568	1512	1.1509	1.16563e-10	5.33772e-08	Up	775.594	1728.96	1.15653	2.23676e-14	5.65713e-12	Up	794.83	1789.11	22.9813	46.913	1.02953	5e-05	0.00170197	Up
LOC100538179	NC_007136.6:364908-382838	268	555	532	1184	1518	1406	1.90489	1.2801e-12	8.14165e-10	Up	400.306	1504.95	1.91054	2.14151e-29	1.88695e-26	Up	407.037	1535.21	3.12734	10.8515	1.79489	5e-05	0.00170197	Up
LOC101884938	NW_003334119.1:897-6388	49	111	80	168	227	128	1.44563	0.000218152	0.0305245	Up	68.986	188.832	1.45273	7.62636e-05	0.00532772	Up	69.395	165.998	11.9886	34.5491	1.52698	5e-05	0.00170197	Up
LOC103910139	NC_007113.6:51749429-51755756	0	0	0	34	55	72	8.9475	3.06112e-10	1.31119e-07	Up	0	59.68	Inf	6.22927e-11	1.14196e-08	Up	0	60.9757	0	1.07896	Inf	5e-05	0.00170197	Up
LOC108180305	NC_007131.6:9367841-9433524	274	371	280	443	512	451	0.917719	4.98526e-05	0.00843815	Up	271.404	514.343	0.922288	3.32025e-05	0.00260611	Up	266.624	481.025	12.7858	21.2207	0.730926	0.00055	0.0115715	Up
LOC108181208	NC_007133.6:38164179-38167596	254	301	203	439	567	468	1.27363	5.56956e-08	1.77116e-05	Up	221.869	538.074	1.27809	2.3329e-08	3.31574e-06	Up	228.116	559.454	2.67962	5.28764	0.980596	5e-05	0.00170197	Up
map1aa	NC_007118.6:52555253-52601585	303	291	195	930	1110	952	2.22774	9.66406e-22	1.76378e-18	Up	232.939	1093.61	2.23108	3.23124e-30	3.15219e-27	Up	237.168	1128.92	1.53324	6.75156	2.13864	5e-05	0.00170197	Up
mark3a	NC_007124.6:15449659-15537724	559	704	411	842	767	693	0.793061	9.55291e-05	0.0153641	Up	484.281	842.964	0.799627	1.79678e-05	0.00151478	Up	465.617	831.937	6.24466	9.85237	0.657848	5e-05	0.00170197	Up
mdka	NC_007118.6:38895201-38906362	54	168	112	323	199	193	1.46241	0.000224337	0.0311822	Up	94.4894	262.38	1.47343	6.63529e-06	0.000629316	Up	97.1925	263.159	2.00825	4.67575	1.21926	0.00025	0.00645281	Up
mmrn2b	NC_007123.6:25850747-25857733	75	182	132	392	378	354	1.87485	5.6457e-10	2.34643e-07	Up	111.655	411.991	1.88356	1.18471e-11	2.36207e-09	Up	109.521	401.54	0.704762	2.1307	1.59612	5e-05	0.00170197	Up
mpz	NC_007113.6:44406483-44429923	276	360	224	669	716	603	1.53625	5.6161e-13	3.74202e-10	Up	249.411	726.377	1.54219	4.077e-13	9.28027e-11	Up	240.821	730.514	4.95656	13.6676	1.46334	5e-05	0.00170197	Up
msx1a	NC_007125.6:241571-243460	64	87	28	348	485	324	3.05229	2.50718e-19	3.18921e-16	Up	49.9208	419.635	3.07142	3.47039e-23	1.82296e-20	Up	45.1034	394.08	5.15595	51.6428	3.32426	5e-05	0.00170197	Up
msx3	NC_007124.6:24531787-24534219	54	126	69	385	428	370	2.61384	1.36951e-19	1.85445e-16	Up	69.8752	432.547	2.63	4.7862e-19	1.81577e-16	Up	71.4223	449.284	1.31191	6.77602	2.36877	5e-05	0.00170197	Up
myo10l3	NC_007120.6:12692040-12840704	49	73	50	198	194	182	2.06758	6.64579e-09	2.36416e-06	Up	49.9413	210.402	2.07484	4.01511e-08	5.4026e-06	Up	43.1401	205.058	0.426645	2.08697	2.29031	5e-05	0.00170197	Up
nhsl1b	NC_007131.6:30822179-30988132	1528	2127	1497	4182	4240	3380	1.51286	1.30629e-21	2.10901e-18	Up	1502.67	4306.05	1.51883	5.01206e-34	6.22293e-31	Up	1511.46	4378.14	15.2579	42.2313	1.46876	5e-05	0.00170197	Up
nkx2.3	NC_007124.6:40283324-40286017	0	0	0	21	32	21	7.79957	7.48089e-06	0.00157802	Up	0	26.8163	Inf	5.69404e-05	0.00418099	Up	0	27.9257	0	1.86869	Inf	5e-05	0.00170197	Up
pkd2l1	NC_007124.6:25324775-25341508	43	76	11	106	122	175	2.09111	0.000192233	0.0277298	Up	34.4876	149.727	2.11818	8.85499e-06	0.000811658	Up	33.9422	146.417	0.512034	1.99882	1.96483	0.0005	0.0107369	Up
plekhg7	NC_007129.6:15919317-15964192	50	113	83	305	219	298	2.09386	5.99529e-09	2.16952e-06	Up	70.832	304.449	2.10373	9.45288e-11	1.67666e-08	Up	72.2753	308.207	1.58965	6.86663	2.1109	5e-05	0.00170197	Up
plpp3	NC_007131.6:7977475-8036685	135	262	142	384	327	282	1.2436	3.09773e-06	0.000722407	Up	152.234	363.197	1.25447	6.15835e-06	0.000586116	Up	152.296	374.03	1.84281	3.75452	1.02672	5e-05	0.00170197	Up
ppfibp2b	NC_007136.6:15842479-15946541	781	1143	621	1502	1832	1452	1.25426	3.66934e-13	2.52505e-10	Up	727.86	1745.19	1.26165	3.76084e-16	1.1166e-13	Up	642.576	1560.27	6.14298	13.1524	1.09831	5e-05	0.00170197	Up
rab3il1	NC_007136.6:2964333-2992264	237	364	264	718	946	759	1.80536	9.78487e-17	1.05318e-13	Up	251.93	883.707	1.81054	4.35187e-19	1.67424e-16	Up	240.314	842.995	7.53035	24.2792	1.68893	5e-05	0.00170197	Up
rassf10b	NC_007118.6:65714985-65717082	108	117	49	379	507	478	2.66147	1.81097e-17	2.11164e-14	Up	78.4586	499.963	2.67182	5.19868e-22	2.53575e-19	Up	78.9375	507.239	2.58587	15.8293	2.61388	5e-05	0.00170197	Up
rbm38	NC_007134.6:6652513-6698131	1089	1274	850	1510	1743	1358	0.83264	2.55444e-06	0.000612729	Up	940.322	1680.76	0.837884	8.33761e-09	1.22442e-06	Up	936.563	1667.23	15.2883	22.1285	0.533477	0.0002	0.00544154	Up
rgcc	NC_007120.6:17431075-17442160	1183	1230	813	1379	1872	1417	0.836606	2.13764e-05	0.00398807	Up	948.373	1699.4	0.841499	4.86303e-09	7.37965e-07	Up	888.081	1558.97	55.196	83.8866	0.603875	0.0001	0.00314949	Up
rnft2	NC_007116.6:11409495-11459998	298	321	221	443	617	480	1.17892	1.06586e-06	0.000272258	Up	247.168	561.07	1.18269	8.34506e-08	1.08031e-05	Up	254.957	600.137	7.63151	15.8349	1.05307	0.00035	0.00835605	Up
sall2	NC_007113.6:38166698-38174502	73	136	117	473	360	433	2.28324	1.23404e-13	8.77989e-11	Up	95.6634	467.306	2.28833	4.84528e-17	1.55705e-14	Up	98.819	484.947	0.83422	3.59036	2.10563	5e-05	0.00170197	Up
scml2	NC_007122.6:29858997-29911045	954	1710	1042	1652	1829	1413	0.74433	1.34786e-05	0.00263159	Up	1059.29	1783.67	0.751749	2.70356e-07	3.16944e-05	Up	1080.81	1811.04	22.9838	35.0565	0.609063	5e-05	0.00170197	Up
sema3d	NC_007129.6:9213758-9280656	4	69	77	617	612	414	3.75213	2.35325e-09	8.81984e-07	Up	44.056	596.905	3.76009	6.60655e-41	1.12786e-37	Up	42.7258	567.213	1.27056	17.9338	3.81915	5e-05	0.00170197	Up
sema3fa	NC_007117.6:42821502-42921316	7	12	13	312	382	300	5.2498	8.52833e-38	5.1142e-34	Up	9.59413	362.355	5.23911	2.26627e-40	3.43907e-37	Up	9.16197	367.195	0.188112	7.57625	5.33182	0.00015	0.00437103	Up
serpinb1l4	NC_007127.6:51428479-51434932	188	155	150	463	585	511	1.93164	4.97589e-12	2.86127e-09	Up	149.537	570.105	1.93073	3.10747e-16	9.32754e-14	Up	138.077	535.612	7.73556	30.1141	1.96086	5e-05	0.00170197	Up
serpinh1b	NC_007126.6:29426864-29454705	1324	1627	1279	2836	2320	2189	1.10293	2.33429e-09	8.81984e-07	Up	1248.99	2693.08	1.1085	6.89111e-17	2.18873e-14	Up	1316.92	2772.11	30.4452	55.2595	0.860011	5e-05	0.00170197	Up
si:ch211-267e7.3	NC_007113.6:20897864-20941332	63	127	58	519	670	399	3.03749	3.66447e-27	1.02549e-23	Up	69.067	574.322	3.05579	2.72948e-29	2.25926e-26	Up	61.6811	563.692	3.0026	30.3051	3.33528	5e-05	0.00170197	Up
si:dkey-11f4.7	NC_007120.6:360396-420866	36	76	40	79	239	142	1.94422	5.59543e-05	0.00943291	Up	42.6884	165.76	1.95718	3.26332e-06	0.000326887	Up	42.668	140.16	0.435729	1.52174	1.80422	0.00015	0.00437103	Up
si:dkey-18j18.3	NC_007124.6:32770907-32775856	29	51	41	258	221	157	2.70517	1.18101e-11	6.3558e-09	Up	35.367	231.473	2.71037	1.4749e-12	3.12301e-10	Up	33.7431	240.597	0.498995	2.79378	2.48512	0.0001	0.00314949	Up
si:dkey-205h13.2	NC_007134.6:26599167-26609338	160	296	141	562	1159	559	2.27822	3.79831e-15	3.3217e-12	Up	167.414	817.704	2.28816	2.65803e-25	1.65009e-22	Up	169.901	815.994	6.00408	28.3284	2.23823	5e-05	0.00170197	Up
si:dkey-261j4.3	NC_007116.6:60945974-60953404	405	668	335	1454	1261	1448	1.93601	1.18398e-21	2.06256e-18	Up	398.344	1534.91	1.94607	8.70659e-29	6.42758e-26	Up	408.212	1594.18	10.0985	34.3753	1.76723	5e-05	0.00170197	Up
si:dkey-261j4.4	NC_007116.6:60930941-60939972	56	164	80	186	235	219	1.48756	3.54538e-05	0.00620101	Up	82.6961	234.509	1.50375	1.97345e-05	0.00163844	Up	85.4281	240.427	2.12656	5.16616	1.28057	0.0003	0.00741204	Up
si:dkey-54n8.2	NC_007126.6:25640178-25649654	464	917	502	861	780	893	0.803063	0.000142135	0.0213849	Up	531.833	934.269	0.812864	1.73431e-05	0.00146665	Up	537.743	943.786	4.50775	6.32532	0.488731	0.00235	0.0342718	Up
slc14a2	NC_007116.6:51521468-51531231	258	256	128	816	617	798	2.13969	7.12518e-14	5.43807e-11	Up	186.335	825.217	2.14687	6.88423e-23	3.48227e-20	Up	186.79	848.82	2.88267	11.3044	1.97141	5e-05	0.00170197	Up
slc35d1b	NC_007113.6:5881936-5898444	45	63	95	189	244	198	1.87811	1.14375e-05	0.00228625	Up	62.7719	230.224	1.87485	3.27037e-08	4.53452e-06	Up	58.7812	195.033	1.81673	5.39939	1.57145	0.00015	0.00437103	Up
smad1	NC_007112.6:35165015-35196969	96	245	163	484	606	467	1.97497	2.12931e-12	1.31444e-09	Up	143.351	567.248	1.98443	9.0054e-16	2.56232e-13	Up	145.874	579.597	3.01243	7.85527	1.38273	0.00065	0.0131263	Up
smad6a	NC_007118.6:33911811-33921653	317	517	237	812	916	889	1.66078	5.63425e-15	4.82672e-12	Up	301.399	960.176	1.67162	7.05272e-17	2.21431e-14	Up	309.063	986.26	6.66839	18.4476	1.46802	5e-05	0.00170197	Up
smad6b	NC_007129.6:19659154-19710383	32	82	87	284	372	244	2.4487	1.23063e-09	4.78317e-07	Up	59.6871	326.333	2.45085	9.46124e-15	2.46127e-12	Up	60.0129	327.079	1.63787	8.43638	2.3648	5e-05	0.00170197	Up
smad7	NC_007132.6:3270285-3301398	962	1472	1091	2661	3419	2190	1.53745	3.63011e-17	4.01003e-14	Up	1028.45	2996.91	1.54301	1.94951e-30	1.97225e-27	Up	1029.28	3060.64	72.101	231.2	1.68105	5e-05	0.00170197	Up
smad9	NC_007121.6:35014738-35037174	77	196	106	460	565	447	2.32686	2.56506e-17	2.9101e-14	Up	105.909	536.719	2.34134	6.35651e-19	2.34633e-16	Up	133.417	710.739	5.40155	30.3461	2.49007	5e-05	0.00170197	Up
smtnl1	NC_007125.6:16802349-16816070	42	52	153	409	614	394	2.67853	9.02615e-08	2.72583e-05	Up	80.4247	513.19	2.67378	3.61405e-25	2.19373e-22	Up	74.3971	523.499	3.15974	25.1419	2.99222	5e-05	0.00170197	Up
sox4b	NC_007127.6:68068-71110	78	190	97	627	731	334	2.56782	3.72829e-16	3.55688e-13	Up	101.687	608.401	2.58089	3.0904e-24	1.75863e-21	Up	104.807	628.544	2.34984	13.5445	2.52707	5e-05	0.00170197	Up
spred2b	NC_007124.6:5742166-5808544	221	376	251	393	487	395	0.921122	7.44402e-05	0.012254	Up	244.541	465.222	0.927843	8.10654e-05	0.00562005	Up	236.268	460.396	5.21011	9.29296	0.834824	0.0002	0.00544154	Up
ssrp1b	NC_007112.6:44009635-44038241	94	177	103	222	234	192	1.14411	0.000188514	0.0273815	Up	106.326	236.598	1.15395	0.000424083	0.0234491	Up	102.871	242.886	1.03408	2.08769	1.01357	0.00095	0.0174652	Up
styk1	NC_007127.6:32014337-32022235	2032	2634	1748	3562	3914	2875	1.00581	2.00937e-10	8.69561e-08	Up	1868.51	3767.34	1.01166	8.12676e-17	2.52253e-14	Up	1896.62	3839.2	52.2905	98.1058	0.90779	5e-05	0.00170197	Up
syn1	NC_007119.6:31109902-31139093	255	270	142	1408	1750	1319	3.06915	5.08186e-40	4.26643e-36	Up	193.432	1630.04	3.07501	3.79494e-62	2.07317e-58	Up	196.522	1637.24	2.03514	15.0347	2.8851	5e-05	0.00170197	Up
syne2b	NC_007124.6:36949426-37134867	132	242	281	923	914	592	2.15726	1.02801e-11	5.60424e-09	Up	197.287	881.505	2.15967	8.64708e-26	5.76086e-23	Up	191.877	898.114	0.353133	1.6197	2.19744	5e-05	0.00170197	Up
szl	NC_007136.6:348504-352985	2144	3283	2143	11023	13156	10715	2.53431	5.26912e-64	1.10591e-59	Up	2188.11	12734.6	2.541	4.46889e-107	6.10338e-103	Up	2207.82	12960.9	91.9429	486.77	2.40443	5e-05	0.00170197	Up
tagln2	NC_007116.6:36487469-36495304	2024	2271	1337	3270	3605	3889	1.26714	1.37847e-11	7.233e-09	Up	1638.89	3962.21	1.27359	5.28988e-24	2.8332e-21	Up	1655.61	4040.89	95.698	224.194	1.22819	5e-05	0.00170197	Up
tbx2b	NC_007126.6:27431521-27438861	209	254	127	726	851	657	2.25673	2.05866e-21	3.08629e-18	Up	169.423	814.072	2.26453	7.79284e-25	4.62742e-22	Up	171.496	834.865	6.96485	32.4845	2.22159	5e-05	0.00170197	Up
tbx3a	NC_007116.6:71532296-71539865	22	27	35	98	179	109	2.44425	2.16561e-06	0.000525466	Up	25.7255	139.467	2.43866	1.28512e-07	1.61023e-05	Up	26.1262	144.105	0.318607	1.41594	2.15191	0.0004	0.00918409	Up
tecta	NC_007116.6:62483023-62543251	33	45	26	105	213	80	2.23478	8.12655e-06	0.00169716	Up	29.9586	141.817	2.24299	9.34907e-07	0.000102972	Up	27.1813	136.816	0.32697	1.7213	2.39627	0.0002	0.00544154	Up
tfap2a	NC_007135.6:8581297-8592139	1826	1935	1335	3330	3772	3287	1.33479	2.48673e-14	2.00742e-11	Up	1500.71	3799.38	1.34012	1.28219e-26	8.75576e-24	Up	1536.28	3928.24	27.0599	58.9475	1.12328	5e-05	0.00170197	Up
tfap2c	NC_007117.6:56157639-56195515	1570	2716	2024	3566	4121	3746	1.18377	1.29195e-11	6.86481e-09	Up	1834.14	4186.37	1.1906	2.82823e-22	1.4046e-19	Up	1856.16	4203.27	13.6068	25.7742	0.921602	5e-05	0.00170197	Up
tle3a	NC_007129.6:20236845-20268454	1493	2103	1336	2042	2065	1788	0.587997	0.000207589	0.0292415	Up	1427.68	2155.82	0.594561	1.04569e-05	0.00092139	Up	1428.57	2184.28	18.2223	24.6784	0.43754	0.00085	0.0160819	Up
tmcc1b	NC_007122.6:18029344-18075068	132	95	134	158	355	352	1.49869	0.00030228	0.0408	Up	112.405	317.56	1.49832	7.89392e-08	1.02677e-05	Up	115.654	321.638	2.77151	7.34895	1.40687	5e-05	0.00170197	Up
tp63	NC_007117.6:28886744-28923664	127	186	172	1427	1675	1407	3.51496	1.34614e-51	1.88357e-47	Up	144.11	1647.12	3.5147	2.43111e-76	1.66014e-72	Up	130.589	1679.29	2.44332	30.2769	3.63131	5e-05	0.00170197	Up
tsc22d3	NC_007125.6:27689480-27754594	359	609	416	663	745	528	0.809745	0.000145494	0.0217345	Up	399.85	703.885	0.815878	3.28213e-05	0.00258361	Up	409.761	725.305	13.925	22.6163	0.699688	0.00025	0.00645281	Up
tspan2a	NC_007117.6:49108394-49160441	95	134	68	285	329	318	2.00173	6.23429e-12	3.53645e-09	Up	84.7227	341.905	2.01278	4.46807e-11	8.47537e-09	Up	87.4477	355.482	0.836208	2.78501	1.73575	5e-05	0.00170197	Up
tuba1a	NC_007134.6:35609863-35612595	359	630	464	742	1126	800	1.19445	9.3284e-08	2.79699e-05	Up	421.756	969.14	1.2003	4.96999e-11	9.17265e-09	Up	396.935	877.771	30.3896	75.2585	1.30828	5e-05	0.00170197	Up
ube2e2	NC_007127.6:48848956-50139760	85	207	117	1058	961	1033	3.27456	5.3851e-38	3.76751e-34	Up	114.893	1123.16	3.2892	1.27978e-51	5.82621e-48	Up	115.542	1096.44	3.67489	29.2479	2.99256	5e-05	0.00170197	Up
uqcrc1	NC_007117.6:20276941-20291719	1490	1229	978	2874	2801	2023	1.33308	2.28005e-09	8.78072e-07	Up	1108.91	2801.59	1.3371	3.22131e-24	1.79572e-21	Up	1057.35	2731.69	48.5847	125.67	1.37107	5e-05	0.00170197	Up
ved	NC_007121.6:45150449-45155584	10948	17998	11006	19846	25127	21234	1.07025	1.67204e-13	1.16979e-10	Up	11461.7	24186.5	1.07739	2.65444e-29	2.25926e-26	Up	11581.2	24535.9	1570.71	3779.92	1.26694	5e-05	0.00170197	Up
vip	NC_007124.6:46698115-46701740	3	18	10	340	320	332	5.36112	2.74863e-35	1.44224e-31	Up	8.48305	364.691	5.42595	9.26134e-41	1.48808e-37	Up	7.6564	372.712	0.486247	22.4374	5.52807	0.0013	0.0221497	Up
vipr1a	NC_007113.6:21571852-21641391	781	1201	705	1155	1497	1235	0.87321	7.35285e-07	0.000196593	Up	770.768	1418.89	0.880396	2.69993e-08	3.76269e-06	Up	734.882	1373.69	25.4259	47.7599	0.909503	5e-05	0.00170197	Up
wnt5b	NC_007115.6:8531282-8662201	289	523	363	639	608	474	0.881486	0.000112121	0.0173033	Up	339.116	627.64	0.888157	2.03989e-05	0.00167831	Up	331.348	631.456	15.9013	32.5645	1.03416	0.0001	0.00314949	Up
wnt8-2	NC_007125.6:34150130-34157410	1577	1597	1136	2861	3136	1801	1.14187	5.67368e-08	1.79071e-05	Up	1273.97	2820.12	1.14643	5.19365e-19	1.94335e-16	Up	1250.4	2852.86	18.7925	35.9838	0.93719	5e-05	0.00170197	Up
wu:fa11c10	NC_007134.6:18940988-18972174	1054	1374	1025	1363	1565	1467	0.662432	0.00018371	0.0267785	Up	1013.72	1610.8	0.668129	4.08378e-06	0.000398387	Up	1046.56	1678.26	10.6486	14.2723	0.422558	0.00205	0.0308489	Up
ywhaqa	NC_007131.6:29663040-29682457	4662	6333	3957	6165	7247	5992	0.703886	8.873e-07	0.000231343	Up	4329.94	7084.88	0.710397	1.88459e-11	3.70343e-09	Up	4394.62	7216.51	103.639	146.345	0.497802	5e-05	0.00170197	Up
zfp36l1b	NC_007131.6:9588133-9593210	172	253	218	310	531	425	1.27656	5.39395e-06	0.00117317	Up	189.995	461.459	1.28024	1.01659e-07	1.29757e-05	Up	191.133	480.416	2.42317	4.78068	0.98032	0.00015	0.00437103	Up
zgc:110340	NC_007116.6:27266495-27267504	249	230	144	647	820	526	1.97318	1.10611e-13	8.14581e-11	Up	183.573	722.302	1.97625	1.97086e-19	7.80205e-17	Up	189.399	752.498	22.157	94.733	2.0961	5e-05	0.00170197	Up
zgc:92242	NC_007125.6:7737326-7774302	209	256	139	389	410	288	1.17554	5.12775e-06	0.00113888	Up	174.2	395.203	1.18185	4.60981e-06	0.000444936	Up	175.495	390.836	9.66216	21.2746	1.13872	5e-05	0.00170197	Up
znfl2b	NC_007113.6:29077-31274	543	1096	796	2335	3069	2276	1.98446	5.07984e-22	1.01541e-18	Up	702.834	2794.48	1.99132	3.95025e-43	7.70722e-40	Up	667.427	2721.1	90.2552	435.887	2.27187	5e-05	0.00170197	Up

## Sheet: +Chd vs. uninj., DE
Differentially expressed genes in Chordin-overexpressing vs. uninjected embryos
Gene	Locus	Read_count_uninj. 1	Read_count_uninj. 2	Read_count_uninj. 3	Read_count_+Chd 1	Read_count_+Chd 2	Read_count_+Chd 3	edgeR_log2FC	edgeR_p-value	edgeR_FDR	edgeR_DE_call	DESeq_count_mean_uninj.	DESeq_count_mean_+Chd	DESeq_log2FC	DESeq_p-value	DESeq_FDR	DESeq_DE_call	cuffdiff_count_mean_uninj.	cuffdiff_count_mean_+Chd	cuffdiff_FPKM_uninj.	cuffdiff_FPKM_+Chd	cuffdiff_log2FC	cuffdiff_p-value	cuffdiff_FDR	cuffdiff_DE_call
apoc1l	NC_007127.6:24051329-24058691	9752	14491	10411	3859	2975	4993	-1.11447	1.24985e-12	2.62325e-09	Down	9620.86	4457.74	-1.10985	1.67215e-22	2.84695e-19	Down	9729	4644.03	1023.24	463.465	-1.14261	5e-05	0.00469177	Down
bambia	NC_007123.6:23302906-23309133	6955	13014	7953	1106	695	1466	-2.66344	2.92011e-55	4.08591e-51	Down	7592.41	1201.04	-2.66028	7.81109e-99	7.09273e-95	Down	7708.5	1231.21	367.752	60.6396	-2.6004	5e-05	0.00469177	Down
bmp4	NC_007128.6:50485033-50507066	669	1782	1227	202	143	285	-2.10396	1.3008e-14	3.41272e-11	Down	998.387	232.877	-2.10003	5.15765e-25	1.17083e-21	Down	966.436	219.067	12.9599	2.47652	-2.38767	5e-05	0.00469177	Down
cdx4	NC_007125.6:32621388-32624844	1253	2154	1278	540	319	561	-1.26425	1.17889e-10	2.15157e-07	Down	1275.36	532.775	-1.25931	1.06216e-13	1.20559e-10	Down	1298.52	564.501	40.5799	16.2066	-1.32418	5e-05	0.00469177	Down
crabp2b	NC_007130.6:9054116-9061108	2829	4061	2218	1419	1033	1733	-0.660715	5.97554e-05	0.0330046	Down	2484.78	1577.56	-0.65542	5.37436e-07	0.000236134	Down	2500.2	1623.64	37.9355	23.2052	-0.709101	5e-05	0.00469177	Down
eve1	NC_007114.6:23511335-23513295	1863	3614	1739	199	133	321	-3.02535	1.4436e-47	1.51495e-43	Down	1924.84	236.164	-3.02688	1.98286e-66	1.35038e-62	Down	1999.8	253.415	117.526	14.8596	-2.98351	5e-05	0.00469177	Down
foxi1	NC_007123.6:43916242-43917947	757	1283	664	55	54	45	-3.5803	1.6415e-29	9.84359e-26	Down	729.433	62.6879	-3.54052	9.14607e-45	3.11435e-41	Down	760.314	57.671	41.6726	3.23231	-3.68846	5e-05	0.00469177	Down
gata2a	NC_007122.6:3828495-3846256	1791	2655	1575	323	285	626	-1.87636	1.75937e-21	6.71391e-18	Down	1649.26	449.946	-1.874	3.45582e-28	8.55818e-25	Down	1713.14	478.769	69.3033	20.0016	-1.79281	5e-05	0.00469177	Down
id2a	NC_007128.6:34857992-34860219	574	1449	926	63	59	52	-3.53074	2.5001e-24	1.16608e-20	Down	796.476	70.3706	-3.50059	5.70608e-47	2.22056e-43	Down	822.619	76.0227	17.1429	1.40338	-3.61063	5e-05	0.00469177	Down
klf2b	NC_007130.6:17832523-17838270	1300	2185	1499	333	255	461	-1.81351	2.39519e-20	7.73406e-17	Down	1372.76	392.007	-1.80812	1.30675e-24	2.73825e-21	Down	1434.1	419.792	20.144	5.38427	-1.90353	5e-05	0.00469177	Down
mfsd6l	NC_007114.6:25719011-25722026	151	120	75	20	7	14	-2.66977	8.39319e-06	0.00618107	Down	97.8335	15.2387	-2.68259	8.94448e-06	0.00264844	Down	89.5777	16.4594	3.5826	0.68217	-2.3928	0.0007	0.0336634	Down
msx1b	NC_007112.6:48708514-48710887	242	350	315	105	45	66	-1.63988	1.51557e-05	0.0100983	Down	256.337	82.4527	-1.6364	9.82071e-07	0.000399293	Down	265.083	80.471	12.1018	3.49935	-1.79006	5e-05	0.00469177	Down
si:dkey-261j4.5	NC_007116.6:60917874-60924689	470	1015	572	137	156	245	-1.44647	9.07971e-08	0.000122948	Down	552.762	204.405	-1.43523	3.6462e-10	3.00988e-07	Down	520.371	184.907	12.4143	4.12629	-1.58908	5e-05	0.00469177	Down
smad6a	NC_007118.6:33911811-33921653	317	517	237	76	49	138	-1.61273	1.56894e-07	0.000192618	Down	287.132	93.4448	-1.61953	6.31235e-07	0.000268679	Down	298.747	96.4068	6.55831	2.01875	-1.69986	5e-05	0.00469177	Down
smad7	NC_007132.6:3270285-3301398	962	1472	1091	222	126	281	-2.08943	3.29734e-21	1.15344e-17	Down	979.863	230.052	-2.09062	1.11216e-23	2.01976e-20	Down	994.92	244.894	70.9391	18.7456	-1.92003	5e-05	0.00469177	Down
szl	NC_007136.6:348504-352985	2144	3283	2143	17	6	9	-7.4339	1.71405e-139	7.19508e-135	Down	2084.69	12.1836	-7.41875	3.68954e-199	1.00507e-194	Down	2134.13	13.1687	90.422	0.540757	-7.38555	5e-05	0.00469177	Down
tbx6l	NC_007116.6:41680024-41702147	908	1130	793	320	210	467	-1.11736	7.33205e-08	0.000102592	Down	790.006	364.138	-1.11738	1.00926e-07	5.09133e-05	Down	820.035	391.478	18.8212	9.02007	-1.06115	5e-05	0.00469177	Down
tfap2c	NC_007117.6:56157639-56195515	1570	2716	2024	170	198	269	-2.83929	1.98364e-30	1.38779e-26	Down	1747.44	246.442	-2.82593	1.9736e-58	1.07525e-54	Down	1794.21	256.014	13.3811	1.67696	-2.99628	5e-05	0.00469177	Down
tiparp	NC_007129.6:34623290-34666062	1232	2121	1103	474	416	901	-0.881076	9.10717e-06	0.00659124	Down	1201.6	654.222	-0.877106	2.93454e-07	0.000131049	Down	1232.81	698.604	40.418	24.4859	-0.723047	5e-05	0.00469177	Down
ved	NC_007121.6:45150449-45155584	10948	17998	11006	2600	1575	3994	-1.89447	1.31278e-31	1.10213e-27	Down	10919.6	2941.7	-1.8922	2.38911e-56	1.0847e-52	Down	11194.7	3078.46	1545.31	467.506	-1.72484	5e-05	0.00469177	Down
wdr47b	NC_007133.6:24532605-24563983	484	557	495	154	101	266	-1.22184	4.17644e-06	0.00337143	Down	436.783	186.539	-1.22744	9.37321e-06	0.00274555	Down	442.101	192.813	9.60875	4.31795	-1.154	5e-05	0.00469177	Down
znfl2b	NC_007113.6:29077-31274	543	1096	796	96	84	197	-2.2948	1.48403e-16	4.153e-13	Down	669.584	136.35	-2.29595	6.66324e-21	1.06773e-17	Down	645.149	143.582	88.7996	22.6375	-1.97184	5e-05	0.00469177	Down

## Sheet: + BMP vs. uninj., all
All genes in BMP-overexpressing vs. uninjected embryos
Gene	Locus	Read_count_uninj. 1	Read_count_uninj. 2	Read_count_uninj. 3	Read_count_+BMP 1	Read_count_+BMP 2	Read_count_+BMP 3	edgeR_log2FC	edgeR_p-value	edgeR_FDR	edgeR_DE_call	DESeq_count_mean_uninj.	DESeq_count_mean_+BMP	DESeq_log2FC	DESeq_p-value	DESeq_FDR	DESeq_DE_call	cuffdiff_count_mean_uninj.	cuffdiff_count_mean_+BMP	cuffdiff_FPKM_uninj.	cuffdiff_FPKM_+BMP	cuffdiff_log2FC	cuffdiff_p-value	cuffdiff_FDR	cuffdiff_DE_call
a1cf	NC_007123.6:6127317-6144286	165	148	149	39	46	43	-1.57897	0.000320689	0.0428713	Down	140.102	46.9083	-1.57856	0.000546296	0.0289928	Down	138.589	48.4538	5.85278	2.12071	-1.46458	0.00015	0.00437103	Down
a2ml	NC_007126.6:21178236-21196748	22	8	14	35	3	0	-0.0147042	1	1		14.03	13.8574	-0.0178585	0.933597	1		14.471	8.74604	0.189211	0.113889	-0.732369	1	1
aaas	NC_007120.6:214836-216894	30	21	26	47	55	32	1.02965	0.117468	1		23.8061	48.4587	1.02543	0.102725	0.756792		22.4718	45.5642	10.7067	23.3117	1.12254	0.039	0.212665
aacs	NC_007116.6:18319005-18393786	281	277	143	129	126	64	-0.827089	0.0296465	0.857665		203.854	115.124	-0.824346	0.0174797	0.352368		208	118.946	1.1834	0.76302	-0.633142	0.2343	0.531307
aadac	NC_007126.6:1084777-1105453	0	0	1	0	0	0	-1.92906	1	1		0.362195	0	-Inf	1	1		0.374875	0	0.023446	0	-Inf	1	1
aadacl4	NC_007122.6:28370389-28372621	0	16	0	1	5	15	1.12898	0.588573	1		3.44372	8.03844	1.22295	0.722535	1		3.56031	6.31102	0.153436	0.273293	0.83281	1	1
aadat	NC_007118.6:7444603-7462594	31	141	69	82	87	75	0.42998	0.398503	1		65.5374	89.2139	0.444951	0.430019	0.9243		64.1596	83.6383	6.25951	9.16581	0.550212	0.13305	0.403231
aaed1	NC_007119.6:1204197-1213304	41	22	29	28	12	18	-0.41614	0.609366	1		28.7266	21.4958	-0.418332	0.721329	1		23.0631	16.8525	2.28667	1.95754	-0.224207	0.73505	0.884107
aagab	NC_007129.6:19823547-19830719	599	925	579	459	578	487	-0.128835	0.520789	1		605.855	556.697	-0.122081	0.54115	0.96586		578.023	541.268	27.1487	25.1579	-0.10987	0.52145	0.763181
aak1a	NC_007119.6:48976302-49070719	123	375	171	138	179	141	-0.145164	0.682853	1		183.111	166.953	-0.133274	0.551874	0.969334		185.599	163.509	1.93405	1.356	-0.512268	0.04935	0.244399
aak1b	NC_007121.6:41140540-41235196	120	232	126	81	97	62	-0.641093	0.0889659	1		135.047	86.9939	-0.634476	0.103296	0.757804		119.793	78.7066	2.98311	1.68568	-0.823487	0.02405	0.160701
aamdc	NC_007129.6:2991113-3030758	43	70	9	15	51	6	-0.382917	0.686122	1		32.4718	24.9714	-0.378909	0.628903	0.984387		85.3021	75.2187	4.59578	3.55536	-0.370315	0.49245	0.741911
aamp	NC_007117.6:59981529-59990102	952	1437	894	679	954	688	-0.171744	0.359186	1		946.272	843.669	-0.165578	0.354673	0.912159		921.55	827.213	62.9661	65.7627	0.0626959	0.6763	0.852208
aanat1	NC_007117.6:18518969-18521494	32	55	21	13	22	25	-0.449396	0.539972	1		29.971	22.1321	-0.437427	0.569224	0.976231		30.9366	23.0402	0.728492	0.443948	-0.714521	0.2176	0.51509
aanat2	NC_007114.6:54633222-54639104	16	1	3	0	41	6	1.297	0.441445	1		6.56535	16.117	1.29564	0.259671	0.912159		6.53745	16.7138	0.251036	0.466707	0.894623	1	1
aar2	NC_007134.6:4276948-4286705	283	566	222	241	281	260	-0.0557377	0.841431	1		295.328	286.493	-0.0438164	0.701883	1		302.448	287.864	20.3076	20.4921	0.0130498	0.9577	0.983748
aars	NC_007129.6:18647206-18678385	2353	4262	2447	2373	2343	2084	-0.0584617	0.71298	1		2577.68	2488.75	-0.0506503	0.601682	0.984099		2622.92	2567.86	59.452	60.4176	0.0232427	0.85555	0.940412
aars2	NC_007133.6:25534305-25567404	35	123	71	68	72	56	0.154335	0.772491	1		63.7035	71.456	0.165683	0.807008	1		57.0179	67.0016	1.4113	1.77595	0.331566	0.3967	0.672307
aarsd1	NC_007123.6:6015773-6029727	103	128	43	63	24	32	-0.817569	0.170857	1		77.0082	43.9628	-0.80873	0.111349	0.775794		73.5674	44.4083	3.63289	2.19718	-0.725469	0.0873	0.331306
aasdh	NC_007131.6:25746389-25760230	11	19	14	0	36	21	0.669175	0.592934	1		12.7788	20.4424	0.677808	0.512681	0.954948		12.0848	16.6444	0.233317	0.312564	0.421856	1	1
aasdhppt	NC_007126.6:44416692-44442230	39	42	44	29	9	36	-0.437	0.570799	1		37.8062	28.0573	-0.430248	0.582103	0.983229		37.8057	26.3614	3.19351	2.23963	-0.511881	0.35765	0.63891
aass	NC_007136.6:27836315-27889851	59	87	63	35	53	4	-0.917408	0.222164	1		60.9528	32.1857	-0.921272	0.174702	0.865688		62.7136	31.6399	1.65314	0.84554	-0.967266	0.05405	0.255888
aatf	NC_007116.6:55607635-55635864	727	1069	703	504	795	584	-0.0862547	0.678836	1		723.869	684.615	-0.0804355	0.728754	1		717.666	691.523	21.6121	20.3316	-0.0881138	0.5841	0.802372
aatka	NC_007114.6:51645099-51789906	1	7	2	4	10	0	0.857795	0.646812	1		2.55999	4.81475	0.911323	0.760873	1		2.98399	4.62346	0.0221463	0.0302259	0.448717	1	1
aatkb	NC_007123.6:36006785-36094028	169	233	162	100	181	179	0.0322272	0.934443	1		164.421	168.863	0.0384584	0.885555	1		156.824	171.268	1.03785	0.956139	-0.118309	0.65645	0.84214
abat	NC_007114.6:27703092-27749461	764	1456	825	736	791	662	-0.119006	0.530298	1		863.524	799.669	-0.110833	0.462037	0.931647		880.64	825.934	10.2337	7.4924	-0.449829	0.0407	0.218346
abca12	NC_007120.6:40883824-41044696	294	350	349	140	214	178	-0.622763	0.0366232	0.934549		298.455	194.194	-0.620016	0.0386047	0.513383		284.004	193.145	1.00929	0.668322	-0.59472	0.0111	0.0995679
abca1a	NC_007112.6:51925805-51993669	74	220	175	183	284	197	0.828218	0.0291161	0.852394		135.079	241.004	0.83525	0.00593028	0.17684		123.316	233.616	0.855712	1.55644	0.863052	0.002	0.0303013	Up
abca1b	NC_007125.6:6117270-6212349	2118	2897	1706	1600	2012	1249	-0.144858	0.406891	1		1938.19	1760.22	-0.138956	0.369737	0.912159		1966.41	1772.26	14.8206	12.5405	-0.241003	0.0669	0.287083
abca2	NC_007116.6:24584848-24758026	131	180	103	104	161	96	0.125791	0.733616	1		119.143	130.45	0.130797	0.689385	1		117.978	119.008	1.08268	1.11577	0.0434297	0.9116	0.963176
abca3b	NC_007114.6:12438909-12548455	1033	1338	1203	869	1127	780	-0.0815824	0.689854	1		1063.53	1008.12	-0.077196	0.860802	1		1074.56	1019.9	11.1471	9.9927	-0.157716	0.2724	0.561809
abca4a	NC_007135.6:28481878-28496239	0	3	7	6	2	4	0.487051	0.826075	1		3.18106	4.47218	0.491469	0.846332	1		1.19479	3.56006	0.0595015	0.176105	1.56544	1	1
abca4b	NC_007113.6:15534741-15626117	19	9	4	2	16	8	-0.0477715	1	1		9.63632	9.28682	-0.053298	1	1		9.55503	0.76287	0.102527	0.00832698	-3.62206	1	1
abca5	NC_007123.6:38633035-38681465	773	1115	549	783	778	547	0.138152	0.504217	1		693.124	766.593	0.145347	0.428945	0.923974		695.642	758.278	6.68214	7.1032	0.0881596	0.57405	0.796497
abcb10	NC_007124.6:24132248-24146364	628	796	545	473	486	497	-0.110857	0.596645	1		575.315	535.056	-0.104663	0.630994	0.985398		563.38	538.987	8.51176	7.35596	-0.210544	0.2158	0.513207
abcb11a	NC_007120.6:49043025-49119538	47	44	5	30	33	19	0.140113	0.887396	1		26.7428	29.6563	0.149185	0.885745	1		25.8739	26.9008	0.303317	0.297946	-0.0257757	1	1
abcb11b	NC_007122.6:13165970-13212375	1	14	3	0	0	0	-5.26504	0.0568735	1		4.42881	0	-Inf	0.187157	0.881634		3.6425	0	0.02543	0	-Inf	1	1
abcb3l1	NC_007130.6:7205475-7212442	0	0	0	0	0	0	5.12548e-15	1	1		0	0	NA	NA	NA		0	0	0	0	0	1	1
abcb4	NC_007127.6:28694115-28723718	0	0	19	0	4	0	-2.23315	0.4304	1		6.88171	1.33831	-2.36236	0.46524	0.934071		7.12262	1.38704	0.108131	0.0210881	-2.35828	1	1
abcb5	NC_007127.6:19734696-19762858	518	601	537	252	293	367	-0.556845	0.036238	0.929807		494.261	337.336	-0.551086	0.0164865	0.341416		491.361	331.563	4.64755	2.74018	-0.762203	0.0001	0.00314949	Down
abcb6a	NC_007112.6:5437343-5461192	230	683	295	297	244	250	-0.193387	0.512926	1		329.515	290.681	-0.180908	0.307346	0.912159		304.87	285.452	5.89802	5.64981	-0.0620269	0.7892	0.911245
abcb6b	NC_007120.6:14229682-14302580	165	469	169	206	223	230	0.147718	0.6362	1		216.435	242.237	0.162486	0.799888	1		220.268	244.396	1.87853	1.64724	-0.189551	0.4058	0.680198
abcb7	NC_007125.6:10675681-10764137	425	894	718	547	587	413	-0.0807245	0.749674	1		592.287	562.434	-0.0746126	0.789234	1		583.717	537.831	15.8677	14.7704	-0.103384	0.54335	0.776499
abcb8	NC_007135.6:33895309-33915456	62	179	81	105	146	133	0.656817	0.104076	1		88.2607	140.594	0.671694	0.117637	0.788768		87.0985	142.996	2.26539	3.6909	0.704213	0.0276	0.174063
abcb9	NC_007116.6:27418092-27429405	0	17	5	36	11	2	1.63977	0.256905	1		5.46993	17.701	1.69424	0.272659	0.912159		5.6572	17.6847	0.194152	0.503328	1.37431	1	1
abcc1	NC_007114.6:36571649-36602103	195	253	159	206	163	153	0.112921	0.711164	1		176.192	191.372	0.119226	0.687699	1		176.174	187.651	1.37581	1.26451	-0.121695	0.6231	0.82568
abcc10	NC_007122.6:11927853-11978136	360	444	256	301	306	227	-0.0198045	0.939312	1		306.715	303.696	-0.0142695	1	1		292.574	287.533	4.57206	4.63054	0.0183368	0.9326	0.972394
abcc12	NC_007118.6:37887349-37918531	6	9	2	0	1	0	-3.34052	0.105249	1		4.63531	0.334577	-3.79226	0.313461	0.912159		2.30738	0.346759	0.0298389	0.004427	-2.75279	1	1
abcc13	NC_007135.6:23896556-23918546	17	1	0	3	7	1	-0.562965	0.791435	1		5.80774	3.84366	-0.595494	0.898836	1		5.75113	2.8126	0.163959	0.082814	-0.985389	1	1
abcc2	NC_007124.6:551335-581297	11	7	0	5	16	0	0.481343	0.82537	1		5.12531	7.18946	0.488244	0.784202	1		5.27895	7.47459	0.0995289	0.150181	0.593514	1	1
abcc3	NC_007123.6:689416-782211	1406	1386	1337	866	944	809	-0.383334	0.0670694	1		1245.1	957.385	-0.379092	0.0334222	0.481511		1165.99	916.331	19.6943	14.8943	-0.403013	0.0237	0.159397
abcc4	NC_007117.6:7165534-7234620	45	94	89	72	35	74	0.00195281	1	1		67.2709	67.7436	0.0101015	0.999937	1		67.4896	62.8328	0.566378	0.465175	-0.283992	1	1
abcc5	NC_007129.6:45795149-45856637	1261	909	871	524	949	524	-0.36645	0.191409	1		925.951	719.491	-0.363958	0.105378	0.760881		928.663	715.742	14.5807	10.7192	-0.443865	0.0095	0.0900882
abcc6a	NC_007117.6:10790994-10832492	105	306	96	197	109	117	0.187439	0.652993	1		135.174	155.603	0.203056	0.78474	1		131.877	150.309	1.2133	1.35236	0.156543	0.5824	0.801361
abcc6b.2	NC_007114.6:36603209-36682296	508	551	524	240	287	252	-0.742208	0.00315401	0.227531		475.501	284.934	-0.738818	0.00249992	0.0947091		457.22	279.411	5.72005	3.47422	-0.719337	0.0005	0.0107369	Down
abcc8	NC_007136.6:22622597-22751730	234	210	97	24	91	34	-1.57133	0.0034067	0.239136		157.311	52.8566	-1.57346	0.000251482	0.0149656	Down	157.524	47.0822	2.74014	0.860181	-1.67154	0.0003	0.00741204	Down
abcc9	NC_007115.6:14645320-14715472	28	1	0	9	26	3	0.49355	0.791208	1		9.42642	13.2039	0.48618	0.604358	0.984099		4.01698	9.87879	0.0762783	0.166875	1.12942	1	1
abcd1	NC_007119.6:8006492-8046613	49	66	35	30	35	13	-0.623115	0.342293	1		43.0018	27.9261	-0.622781	0.408312	0.912159		43.0305	29.1047	0.763522	0.272076	-1.48866	0.0251	0.164002
abcd3a	NC_007135.6:31373428-31394876	38	75	61	112	31	58	0.54924	0.371521	1		50.7373	74.697	0.558004	0.292901	0.912159		49.4368	71.1473	1.14433	1.59193	0.476279	0.2303	0.527609
abcd3b	NC_007113.6:15441233-15456809	36	103	37	25	66	45	0.0411147	0.948017	1		47.4131	49.2582	0.0550756	0.994857	1		34.0949	47.3519	1.32146	1.86031	0.493417	0.34595	0.628524
abcd4	NC_007135.6:36022863-36042221	24	13	26	16	46	2	0.145177	0.912402	1		20.1104	22.0662	0.133899	0.706565	1		15.0076	21.9075	0.380743	0.547237	0.523346	1	1
abce1	NC_007134.6:43894075-43916543	3563	5863	3351	2944	3155	2715	-0.186242	0.199873	1		3647.75	3222.46	-0.178845	0.101859	0.754485		3650.72	3274.39	98.6321	85.7265	-0.202317	0.0898	0.334924
abcf1	NC_007130.6:30835827-30860324	6237	8575	5515	5373	5887	4791	-0.0153734	0.913276	1		5894.92	5858.73	-0.00888414	0.999236	1		5821.24	5850.07	121.113	120.478	-0.00758555	0.947	0.978559
abcf2a	NC_007113.6:32522335-32530327	4078	6242	4137	2393	2650	2409	-0.623352	2.98065e-05	0.00539305	Down	4183.43	2728.78	-0.61643	4.9656e-08	6.61636e-06	Down	4196.22	2759.96	120.346	77.4029	-0.636726	5e-05	0.00170197	Down
abcf2b	NC_007118.6:41123559-41140098	15	38	33	9	18	2	-1.29101	0.190115	1		25.0658	10.1274	-1.30746	0.26619	0.912159		25.6786	9.38562	0.729967	0.240339	-1.60276	0.11305	0.374114
abcf3	NC_007113.6:1348096-1355916	591	1030	613	650	859	635	0.282471	0.149128	1		638.137	780.04	0.289682	0.108626	0.768883		616.634	771.948	65.2046	92.5563	0.505358	0.0016	0.0258219	Up
abcg1	NC_007126.6:5037577-5083836	12	28	18	2	6	2	-2.17541	0.0564824	1		16.4937	3.54173	-2.21939	0.165506	0.856797		15.3981	1.8725	0.235562	0.0232333	-3.34184	1	1
abcg2a	NC_007134.6:46065241-46091925	42	53	8	49	83	42	1.13748	0.0970508	1		28.1217	62.5602	1.15356	0.072723	0.673823		12.5549	42.6514	0.845321	3.22003	1.9295	0.0165	0.126219
abcg2b	NC_007112.6:7989962-8007810	0	0	7	1	0	0	-2.42887	0.495127	1		2.53537	0.367246	-2.78737	0.551077	0.969049		2.62412	0	0.1031	0	-Inf	1	1
abcg2c	NC_007124.6:4902610-4938259	467	670	322	390	439	691	0.44106	0.120173	1		414.462	566.428	0.450651	0.0526663	0.590977		407.723	530.511	17.5361	23.9991	0.45265	0.01375	0.113539
abcg2d	NC_007112.6:49921253-49946800	10	13	54	22	18	23	-0.13295	0.898915	1		25.6463	23.2992	-0.138468	0.974976	1		20.9108	11.9516	0.333988	0.234123	-0.512532	1	1
abcg4a	NC_007116.6:30023943-30074030	0	0	0	2	17	0	5.76802	0.0580281	1		0	6.42229	Inf	0.094129	0.733562		0	0.770576	0	0.00912916	Inf	1	1
abcg4b	NC_007126.6:23552464-23572877	0	14	2	0	0	20	1.02806	0.644861	1		3.73765	7.99775	1.09746	0.755423	1		3.86502	8.32222	0.0534123	0.103671	0.956764	1	1
abcg5	NC_007124.6:10812961-10835815	0	0	0	0	4	0	3.61336	0.467954	1		0	1.33831	Inf	0.343415	0.912159		0	1.38704	0	0.0564374	Inf	1	1
abcg8	NC_007124.6:10794239-10812862	0	0	0	5	18	0	6.05241	0.0347527	0.918648		0	7.85861	Inf	0.0589357	0.618634		0	8.16811	0	0.368962	Inf	1	1
abch1	NC_007128.6:24518111-24551382	0	26	23	49	19	17	1.14516	0.307022	1		13.9265	31.1501	1.1614	0.213749	0.903547		11.0338	23.518	0.104115	0.204571	0.974428	1	1
abhd10a	NC_007116.6:67209045-67218142	30	43	8	22	17	3	-0.56113	0.590439	1		22.0217	14.9669	-0.557151	0.582824	0.983229		22.7164	14.4637	1.7406	1.34011	-0.377231	0.59835	0.812423
abhd10b	NC_007135.6:21782016-21789050	1190	1847	995	930	989	1031	-0.0917263	0.613236	1		1149.39	1084.72	-0.0835518	0.501548	0.947426		1177.15	1121.08	88.2556	84.7555	-0.0583808	0.68095	0.855083
abhd11	NC_007132.6:25666938-25691224	39	32	17	30	6	24	-0.202247	0.835814	1		25.8746	22.6222	-0.193802	0.831275	1		23.1579	23.2406	1.25906	0.643885	-0.967473	0.2348	0.531745
abhd12	NC_007128.6:21138546-21180089	314	426	219	210	209	141	-0.437317	0.111301	1		274.307	203.432	-0.431241	0.121886	0.799066		280.658	194.293	12.3367	8.33464	-0.565764	0.01385	0.113823
abhd13	NC_007120.6:5496809-5502591	4	11	5	9	19	20	1.6414	0.121823	1		5.49442	17.6599	1.68444	0.245463	0.912159		5.67529	18.3782	0.482045	1.69511	1.81414	0.079	0.314186
abhd14a	NC_007133.6:10668912-10677191	227	341	233	205	193	196	-0.0978785	0.71617	1		232.462	218.237	-0.0911021	0.760681	1		231.5	224.5	19.9415	20.5948	0.0465076	0.84295	0.935511
abhd14b	NC_007117.6:53428275-53435333	190	460	311	159	198	159	-0.550049	0.0698089	1		274.154	188.22	-0.542564	0.0503585	0.577733		256.803	180.708	3.46909	1.81778	-0.932378	5e-05	0.00170197	Down
abhd15a	NC_007126.6:25012823-25025300	95	124	23	44	43	20	-0.788177	0.220887	1		66.2716	38.5434	-0.781907	0.155	0.847235		68.3532	40.1855	2.27697	1.34772	-0.756596	0.0974	0.349796
abhd16a	NC_007127.6:10586630-10626064	170	272	152	253	140	112	0.114703	0.75525	1		169.522	184.541	0.122472	0.723186	1		170.348	180.808	6.70127	7.17684	0.0989133	0.69495	0.862457
abhd17aa	NC_007113.6:49304928-49329681	886	1850	937	970	1093	952	0.0905559	0.630185	1		1029.03	1102.61	0.0996493	0.658632	0.994311		906.685	960.677	53.0534	58.8506	0.149613	0.3216	0.605326
abhd17ab	NC_007119.6:19200072-19215947	242	434	243	205	243	161	-0.247441	0.347555	1		261.035	220.97	-0.240398	0.378127	0.912159		251.71	222.242	4.18489	3.37443	-0.310545	0.1652	0.450408
abhd17b	NC_007116.6:25133660-25147608	23	28	2	8	20	21	0.313394	0.774362	1		14.3172	18.0271	0.332418	0.839133	1		11.6799	15.8739	0.607892	0.829949	0.449209	0.59905	0.812649
abhd17c	NC_007118.6:10669776-10764279	1178	1626	982	1287	1060	854	0.0899651	0.639902	1		1093.17	1168.8	0.0965096	0.50572	0.95077		1068.68	1159.99	13.5208	11.958	-0.177202	0.2129	0.510517
abhd18	NC_007125.6:44848713-44880216	391	572	424	205	373	155	-0.631736	0.0319606	0.890844		405.311	262.065	-0.629105	0.0167487	0.343268		393.337	247.494	17.6792	11.5997	-0.607968	0.0038	0.0487588	Down
abhd2a	NC_007118.6:13573175-13611473	95	154	74	74	59	31	-0.626395	0.193654	1		91.2005	59.3128	-0.620699	0.19074	0.882943		75.5893	57.5466	4.51818	3.68417	-0.294404	0.43555	0.701832
abhd2b	NC_007136.6:19022577-19041310	2	0	8	3	4	0	-0.484145	0.8067	1		3.5555	2.44005	-0.543146	0.988905	1		2.999	2.19614	0.10463	0.0740408	-0.498911	1	1
abhd3	NC_007113.6:12071832-12128747	0	1	6	4	18	4	1.92212	0.256452	1		2.3884	9.09091	1.92838	0.291984	0.912159		0.972269	9.06198	0.0581878	0.55248	3.24713	1	1
abhd4	NC_007113.6:52052350-52064349	114	214	68	114	121	76	0.0476719	0.916022	1		108.192	112.741	0.0594258	1	1		106.255	96.6996	5.66747	5.43985	-0.0591385	0.85345	0.939691
abhd5a	NC_007127.6:8049668-8066811	0	0	0	0	0	0	5.12548e-15	1	1		0	0	NA	NA	NA		0	0	0	0	0	1	1
abhd6a	NC_007122.6:41463336-41487354	12	0	4	0	1	1	-2.68027	0.212786	1		5.39643	0.734464	-2.87724	0.399791	0.912159		4.4345	0.416111	0.167006	0.0148606	-3.49033	1	1
abhd6b	NC_007134.6:19728957-19741977	0	4	31	3	0	5	-1.93251	0.304522	1		12.089	3.10118	-1.9628	0.324543	0.912159		5.91581	3.23642	0.440469	0.236924	-0.894614	1	1
abhd8a	NC_007113.6:54075388-54224927	14	5	5	8	3	10	0.0820296	1	1		7.49273	7.94058	0.0837521	0.962934	1		3.25259	8.73108	0.145882	0.396085	1.44101	1	1
abhd8b	NC_007122.6:5936379-5948515	27	66	51	48	150	72	1.21052	0.0341611	0.912915		41.5595	96.6062	1.21694	0.0120864	0.280492		27.8308	80.6331	0.75576	2.06341	1.44903	0.0122	0.105607
abi1a	NC_007135.6:5906082-5981999	122	169	101	56	81	80	-0.512473	0.20859	1		113.09	79.6575	-0.505595	0.23067	0.912159		103.248	74.9077	3.85354	4.10113	0.0898375	0.8508	0.938367
abi1b	NC_007113.6:10070679-10118014	72	153	185	190	275	162	0.871955	0.0334977	0.907214		123.623	226.567	0.873996	0.00277455	0.101727		106.606	189.523	6.25649	9.51056	0.604176	0.047	0.237822
abi2a	NC_007120.6:13762325-13829016	1163	1881	925	761	873	826	-0.324097	0.0792234	1		1122.48	901.867	-0.315698	0.032648	0.478423		1104.3	900.195	35.6797	27.4437	-0.378626	0.01005	0.0936518
abi2b	NC_007117.6:9734868-9775736	1690	2992	1716	1515	1742	1479	-0.081478	0.616291	1		1821.46	1730.64	-0.0737891	0.533094	0.961997		1820.9	1742.34	33.6346	26.5211	-0.342807	0.0643	0.280089
abi3a	NC_007114.6:33264227-33286255	3	0	0	2	2	1	0.838345	0.864834	1		0.986913	1.80353	0.869832	0.861295	1		0	0.416111	0	0.00739873	Inf	1	1
abi3b	NC_007123.6:5457840-5470293	1	1	14	14	5	10	0.952687	0.534383	1		5.61494	10.8132	0.945453	0.490207	0.947242		5.80907	11.2889	0.457555	0.795043	0.797089	0.3983	0.673639
abi3bp	NC_007120.6:30320918-30354765	24	1	2	8	3	2	-0.872256	0.575061	1		8.83492	4.74148	-0.897881	0.717797	1		8.86899	3.11313	0.164484	0.0568703	-1.5322	1	1
abi3bpb	NC_007133.6:28496412-28532676	0	0	0	11	0	0	5.10326	0.203761	1		0	4.03971	Inf	0.211181	0.902024		0	0	0	0	0	1	1
abl1	NC_007116.6:71360152-71384745	131	564	308	183	127	202	-0.547653	0.171852	1		276.043	190.475	-0.535292	0.0273954	0.441217		271.868	186.379	5.59669	4.19147	-0.417118	0.07615	0.308641
abl2	NC_007119.6:14877148-14944813	370	628	359	321	436	295	-0.0263134	0.911998	1		386.913	381.728	-0.0194646	0.943228	1		389.313	377.829	3.06622	2.49583	-0.296939	0.1226	0.387774
ablim1a	NC_007124.6:43373557-43470576	0	1	2	10	0	3	2.2567	0.335052	1		0.939623	4.87213	2.3744	0.439701	0.925389		0.74975	3.56006	0.026049	0.0482374	0.888924	1	1
ablim1b	NC_007123.6:29983206-30101970	53	78	46	131	91	69	1.05231	0.0230285	0.774384		50.8846	106.148	1.06078	0.0231411	0.408552		50.705	98.9651	1.09799	1.98249	0.852446	0.02025	0.143826
ablim2	NC_007123.6:22558886-22696782	1	1	11	6	3	0	-0.457578	0.84557	1		4.52835	3.20721	-0.497668	0.974205	1		0	3.00525	0	0.0555128	Inf	1	1
ablim3	NC_007125.6:34295074-34431624	4	1	2	6	3	12	1.79606	0.25509	1		2.25551	8.00586	1.8276	0.396811	0.912159		2.32548	3.35201	0.110441	0.191561	0.794527	1	1
abo	NC_007116.6:24521056-24533654	0	0	0	0	15	0	5.42	0.14796	1		0	5.01865	Inf	0.143847	0.827893		0	5.20139	0	0.294256	Inf	1	1
abraa	NC_007117.6:52064248-52070258	0	0	0	2	2	0	3.66957	0.357198	1		0	1.40365	Inf	0.363904	0.912159		0	1.46409	0	0.01541	Inf	1	1
abrab	NC_007130.6:47180421-47186367	0	0	0	1	0	1	2.85449	0.64353	1		0	0.767134	Inf	0.475005	0.939792		0	0.801399	0	0.0275206	Inf	1	1
abracl	NC_007131.6:36909455-36915316	2660	4730	2802	2584	2683	2242	-0.091666	0.553776	1		2907.98	2743.18	-0.0841692	0.446069	0.925389		2982.48	2847.75	51.5444	40.2607	-0.356445	0.0033	0.0442365	Down
abt1	NC_007119.6:8442581-8451134	969	1522	758	622	760	670	-0.303024	0.109756	1		920.901	750.63	-0.294944	0.0657189	0.648294		943.698	776.325	44.8556	35.8339	-0.323965	0.0623	0.276554
abtb1	NC_007119.6:7012028-7077458	16	74	22	14	50	72	0.772391	0.316807	1		29.159	50.6622	0.796966	0.337379	0.912159		26.0149	42.2888	0.312455	0.431463	0.465585	1	1
abtb2a	NC_007118.6:48999516-49045973	262	472	249	86	176	55	-1.30752	0.000572271	0.0684394		277.967	112.462	-1.30547	2.91679e-05	0.0023296	Down	257.581	99.2425	4.79842	1.69283	-1.50313	5e-05	0.00170197	Down
abtb2b	NC_007136.6:24520107-24626129	655	599	298	500	446	373	0.0862369	0.758722	1		452.334	482.002	0.0916505	0.610373	0.984099		450.847	475.546	9.10221	9.43013	0.0510613	0.78085	0.907441
acaa1	NC_007135.6:20181027-20188041	264	467	252	235	253	255	-0.0395715	0.877058	1		278.635	272.922	-0.029888	0.835181	1		271.113	268.207	12.5662	12.2815	-0.0330614	0.8748	0.948584
acaa2	NC_007119.6:2451081-2471335	211	537	175	192	123	133	-0.604681	0.0846018	1		248.377	164.849	-0.591384	0.0206783	0.386516		250.162	163.116	10.8956	7.17656	-0.602382	0.0156	0.122029
acaca	NC_007116.6:55638404-55746037	363	495	416	288	296	215	-0.376807	0.126874	1		376.63	290.777	-0.373232	0.165408	0.856518		371.956	278.794	3.26345	2.30921	-0.498997	0.01355	0.112544
acacb	NC_007116.6:18826541-18879878	1457	1876	1698	796	1077	858	-0.594242	0.00314772	0.227531		1498.09	995.771	-0.589243	0.000213641	0.0130551	Down	1441.38	968.398	11.9253	7.87125	-0.599364	5e-05	0.00170197	Down
acad11	NC_007135.6:11209962-11305799	68	139	101	84	47	14	-0.771592	0.213484	1		88.8691	52.1722	-0.7684	0.135701	0.820915		79.6791	49.8563	1.9278	1.18791	-0.698533	0.0775	0.311158
acad8	NC_007126.6:19399913-19412431	169	181	127	97	118	71	-0.443256	0.231355	1		140.552	103.495	-0.441543	0.296039	0.912159		138.599	99.6355	6.83477	4.9624	-0.461855	0.12755	0.393997
acad9	NC_007122.6:26448365-26463995	96	84	51	63	34	39	-0.447752	0.412694	1		68.1327	50.1077	-0.443314	0.437795	0.925389		64.3196	41.588	1.70556	1.06043	-0.685596	0.11	0.36967
acadl	NC_007129.6:39506504-39524843	106	114	66	66	102	38	-0.180739	0.717656	1		83.3123	73.5608	-0.179593	0.797007	1		83.0762	74.2373	3.96013	3.61877	-0.130048	0.7112	0.871934
acadm	NC_007113.6:26814435-26820485	800	1201	720	606	908	805	0.109425	0.592553	1		782.452	848.256	0.116499	0.504665	0.949696		781.844	863.677	39.6552	45.1295	0.18656	0.2238	0.519744
acads	NC_007121.6:44152469-44170855	256	303	241	269	252	239	0.231437	0.37936	1		236.721	278.676	0.235399	0.322118	0.912159		233.505	280.135	15.6906	20.3153	0.372669	0.0916	0.337919
acadsb	NC_007123.6:49204399-49212353	193	196	132	120	117	145	-0.126275	0.719165	1		153.487	141.199	-0.120387	0.760736	1		131.391	131.445	13.7762	14.819	0.105269	0.7083	0.870097
acadsb	NW_003335149.2:21513-24387	57	98	60	43	11	31	-0.960121	0.143508	1		61.5759	31.8685	-0.950236	0.106638	0.762897		51.6716	30.0062	2.83434	1.70549	-0.732829	0.13645	0.408695
acadvl	NC_007118.6:20046468-20080639	598	1166	413	467	766	415	-0.0172306	0.951504	1		597.273	593.743	-0.00855057	0.845341	1		551.136	527.498	18.8185	18.6925	-0.00969176	0.95585	0.982897
acana	NC_007118.6:48489091-48514980	2	9	1	18	1	2	1.30621	0.432269	1		2.95723	7.74479	1.38898	0.592624	0.983229		3.05415	7.72888	0.0292607	0.0745995	1.3502	1	1
acanb	NC_007136.6:19113167-19126343	0	2	3	0	1	2	-0.389194	0.868598	1		1.51705	1.13435	-0.419401	0.956688	1		0.819913	0.832222	0.00568504	0.00531408	-0.0973483	1	1
acap1	NC_007118.6:19806888-19851364	946	1249	705	712	766	690	-0.0807426	0.668693	1		835.38	793.688	-0.0738609	0.664333	0.994948		795.69	776.764	16.0443	15.1192	-0.0856792	0.57765	0.798649
acap2	NC_007133.6:37822923-37861995	5	81	49	36	16	2	-0.931435	0.37983	1		36.8263	19.3739	-0.926623	0.240081	0.912159		34.1493	17.7078	2.25959	1.19787	-0.915593	0.1463	0.424496
acap3a	NC_007134.6:36766391-36814690	6	34	19	10	41	2	0.164836	0.898674	1		16.1734	18.1899	0.169509	0.857462	1		13.4569	10.0021	0.452848	0.346118	-0.387762	1	1
acap3b	NC_007122.6:3316939-3475577	289	378	210	226	320	149	-0.0205673	0.948669	1		252.492	249.645	-0.0163544	0.963794	1		248.545	251.547	8.81596	9.56812	0.118118	0.6023	0.814585
acat1	NC_007121.6:38720566-38752668	179	194	139	96	195	73	-0.219874	0.582016	1		150.986	129.69	-0.219349	0.682786	0.999582		145.692	129.118	4.38216	3.3959	-0.367849	0.20095	0.497429
acat2	NC_007131.6:31019715-31028260	263	357	273	240	233	150	-0.217508	0.434437	1		262.237	226.079	-0.214045	0.521665	0.956951		263.713	233.408	8.80904	7.29707	-0.271667	0.22365	0.519551
acbd3	NC_007131.6:30799648-30818983	1722	2859	1616	1918	2247	1864	0.309603	0.0475586	1		1767.15	2201.56	0.317107	0.0185212	0.362833		1735.03	2212.63	22.3851	24.5163	0.131203	0.30575	0.591982
acbd4	NC_007123.6:15526453-15542172	2	0	0	1	1	2	1.0956	0.696049	1		0.657942	1.5016	1.19047	0.844705	1		0	0.832222	0	0.0335469	Inf	1	1
acbd5a	NC_007135.6:5886563-5903827	122	60	76	82	54	49	-0.24833	0.651154	1		80.5752	67.7758	-0.249566	0.770281	1		81.7337	67.3561	1.00855	0.703931	-0.518776	0.1619	0.446019
acbd5b	NC_007113.6:10120833-10143715	0	0	0	9	0	2	5.12297	0.128126	1		0	4.10499	Inf	0.209993	0.901887		0	2.75866	0	0.207522	Inf	1	1
acbd6	NC_007119.6:14343566-14404107	41	119	35	48	26	67	0.0161954	0.988329	1		51.7773	53.1193	0.0369153	0.85419	1		53.2483	55.0037	0.821825	0.799926	-0.0389656	0.92935	0.970745
acbd7	NC_007127.6:28661931-28664705	23	28	2	1	8	0	-2.17473	0.143345	1		14.3172	3.04386	-2.23378	0.197685	0.889345		14.1638	3.15936	0.840492	0.149814	-2.48806	0.26385	0.553728
accs	NC_007136.6:8844315-8872559	229	132	81	58	146	107	-0.238413	0.63229	1		133.083	112.936	-0.236814	0.6603	0.994508		134.011	114.492	2.34433	1.62847	-0.525657	0.0847	0.326204
acd	NC_007118.6:28809496-28823023	104	136	75	123	179	113	0.722858	0.0479902	1		90.6493	150.248	0.728977	0.0487876	0.570721		87.1306	131.399	4.14819	4.32375	0.0598018	0.85095	0.938388
ace	NC_007123.6:5495207-5547103	21	22	45	13	41	4	-0.462579	0.624008	1		27.9423	20.0914	-0.475873	0.787991	1		27.8969	20.5436	0.606774	0.464091	-0.38675	1	1
ace2	NC_007122.6:29728645-29749183	22	15	11	7	19	10	-0.155058	0.882543	1		14.45	12.9266	-0.160731	0.98295	1		15.4779	10.241	0.425913	0.241637	-0.817717	1	1
acer1	NC_007119.6:20200094-20213943	3517	3873	2599	4245	3868	4053	0.603507	0.000472606	0.0590435		2931.93	4473.85	0.609664	8.6955e-08	1.12037e-05	Up	2874.63	4305.24	89.1827	113.118	0.342988	0.011	0.0990699
acer2	NC_007118.6:71275053-71290661	90	112	29	41	54	66	-0.121535	0.848427	1		64.2171	59.5168	-0.10966	0.754966	1		66.0182	61.2146	1.58884	1.27168	-0.321239	0.4109	0.683372
acer3	NC_007121.6:38582736-38600925	1	16	26	9	5	28	0.28409	0.83019	1		13.1898	16.175	0.294342	0.810661	1		12.9778	7.71347	0.966191	0.561882	-0.782041	0.42835	0.696348
ache	NC_007118.6:25808241-25816662	4	15	21	4	9	1	-1.28113	0.325785	1		12.1505	4.88006	-1.31604	0.488938	0.947242		12.5634	5.0781	0.355709	0.147102	-1.27389	1	1
acin1a	NC_007113.6:38215486-38247680	37275	40039	29390	33001	35706	27989	0.15566	0.326987	1		31525	35258.3	0.161468	0.0375188	0.507457		32342.3	36475.3	426.01	491.687	0.206853	0.0842	0.325888
acin1b	NC_007118.6:23798166-23825102	9528	14276	8707	6120	6957	5597	-0.465068	0.000723689	0.083093		9360.73	6813.37	-0.458253	2.32866e-06	0.000241853	Down	9177.88	6724.61	180.68	137.349	-0.39559	0.00075	0.0146891	Down
ackr3a	NC_007120.6:24232977-24239436	2	0	0	1	0	1	0.205385	1	1		0.657942	0.767134	0.221519	1	1		0.676603	0.801399	0.0298715	0.0217319	-0.458955	1	1
ackr3b	NC_007117.6:15625036-15630906	702	602	515	854	889	785	0.754467	0.00106161	0.108884		547.038	924.979	0.757779	7.10609e-06	0.000665728	Up	563.944	960.623	18.8076	29.9103	0.669324	0.00015	0.00437103	Up
ackr4a	NC_007113.6:31688253-31692296	11	0	0	12	0	0	0.28347	0.964352	1		3.61868	4.40696	0.284319	0.887555	1		3.72132	4.62346	0.0854413	0.102003	0.255607	1	1
ackr4b	NC_007135.6:11209962-11305799	0	0	0	0	0	0	5.12548e-15	1	1		0	0	NA	NA	NA		0	0	0	0	0	1	1
aclya	NC_007114.6:17802049-17859013	711	1083	841	588	681	423	-0.336855	0.118697	1		771.601	612.94	-0.33211	0.101651	0.754101		755.735	594.862	11.1821	7.98025	-0.486688	0.00315	0.0425182	Down
aclyb	NC_007123.6:13935414-14039767	1	27	6	15	13	15	0.882476	0.456447	1		8.31343	15.8565	0.93156	0.60349	0.984099		8.15053	8.48404	0.112457	0.109655	-0.0363993	1	1
acmsd	NC_007120.6:23433424-23443001	0	7	0	2	0	0	-0.98608	0.793885	1		1.50663	0.734493	-1.0365	0.726114	1		1.55764	0.770576	0.0613106	0.0323239	-0.923534	1	1
aco1	NC_007118.6:71221830-71248624	142	252	122	128	153	110	-0.0386401	0.919432	1		145.14	142.185	-0.0296751	0.895016	1		140.708	139.459	4.7275	5.12511	0.116506	0.6728	0.850042
aco2	NC_007123.6:18984696-18997280	2031	3830	2291	2020	2203	1711	-0.109905	0.506203	1		2322.27	2163.12	-0.102424	0.39709	0.912159		2376.91	2239.4	40.303	35.9031	-0.166776	0.18615	0.479286
acot11a	NC_007113.6:11245403-11280116	34	108	8	16	41	19	-0.472988	0.582076	1		37.3277	27.1914	-0.457094	0.418473	0.917983		34.3756	26.5155	1.78048	1.3308	-0.419977	0.48005	0.73279
acot11b	NC_007119.6:17966269-17974385	0	8	6	4	31	1	1.61837	0.328619	1		3.89503	12.2407	1.65198	0.313795	0.912159		3.13933	6.11837	0.094695	0.148475	0.648862	1	1
acot12	NC_007121.6:43077020-43095090	1	22	5	29	16	6	1.36684	0.244312	1		6.87507	18.4027	1.42047	0.34624	0.912159		5.84315	16.29	0.266274	0.796163	1.58015	0.1036	0.360519
acot13	NC_007130.6:31989505-31992070	23	92	36	60	53	30	0.340886	0.589258	1		40.4068	51.764	0.357351	0.653317	0.993783		28.9493	33.5586	6.49549	9.92038	0.610958	0.308	0.593905
acot7	NC_007119.6:46767793-46904731	96	154	71	74	87	68	-0.124666	0.779752	1		90.4429	83.4768	-0.115633	0.765308	1		83.2423	79.9704	5.45355	5.26889	-0.0496972	0.8896	0.954761
acot8	NC_007122.6:1485994-1494358	2	7	1	4	4	1	0.291384	0.91545	1		2.52677	3.20718	0.344013	0.984512	1		1.89594	3.3443	0.101281	0.179063	0.822098	1	1
acot9.1	NC_007135.6:21814816-21828322	206	151	241	150	135	118	-0.347066	0.376259	1		187.557	147.442	-0.347187	0.462369	0.932006		190.438	136.292	3.42191	2.1196	-0.691013	0.0113	0.101013
acot9.2	NC_007135.6:21793575-21806992	0	8	4	0	17	27	2.30687	0.175435	1		3.17064	16.4848	2.37829	0.155662	0.848652		3.27965	10.8882	0.10254	0.32713	1.67368	1	1
acox1	NC_007117.6:18024723-18040347	150	315	177	145	236	196	0.207182	0.508027	1		181.252	210.589	0.216428	0.518166	0.956066		182.114	203.386	3.76267	3.76529	0.0010021	0.99725	0.998403
acox3	NC_007118.6:61453877-61495906	197	271	141	56	163	37	-0.954729	0.0482942	1		174.205	89.8976	-0.95443	0.0136111	0.302021		166.718	86.5203	1.57755	0.6128	-1.36419	0.00015	0.00437103	Down
acoxl	NC_007124.6:47137293-47266635	4	78	25	25	10	29	-0.19503	0.859365	1		27.1589	24.1237	-0.170977	0.667961	0.995035		26.3014	11.4353	1.13601	0.661428	-0.78032	0.28675	0.574042
acp1	NC_007134.6:35389024-35438822	709	955	527	740	850	680	0.38842	0.042547	0.991118		629.664	828.076	0.39518	0.0264754	0.43434		601.625	832.917	17.6432	19.9389	0.176477	0.26925	0.558341
acp2	NC_007118.6:39089828-39100369	8	102	42	27	44	29	-0.150808	0.858972	1		39.7977	36.2338	-0.13535	0.731732	1		40.3648	33.443	2.28812	1.81423	-0.334804	0.5344	0.770205
acp5a	NC_007117.6:8119689-8127061	6866	10471	5797	6124	6875	6164	0.0779268	0.58177	1		6612.06	7014.14	0.0851658	0.448966	0.925389		6706.29	7161.42	167.513	144.93	-0.208923	0.06375	0.279253
acp5b	NC_007135.6:31356807-31369513	7	2	11	0	5	0	-1.88868	0.336246	1		6.71741	1.67288	-2.00557	0.518135	0.956066		6.93677	1.7338	0.491394	0.125594	-1.96811	1	1
acp6	NC_007120.6:30668021-30679668	33	87	14	54	7	26	-0.109501	0.920645	1		34.652	32.5704	-0.089377	0.7284	1		33.452	31.3547	1.28756	1.23765	-0.0570423	0.9147	0.963655
acrc	NC_007125.6:14361710-14381441	259	522	306	277	469	204	0.135739	0.646547	1		308.387	340.221	0.141731	0.512911	0.955001		296.643	329.521	9.14189	9.84192	0.106447	0.60545	0.815792
acsbg1	NC_007136.6:25897907-25923207	0	0	0	0	0	0	5.12548e-15	1	1		0	0	NA	NA	NA		0	0	0	0	0	1	1
acsbg2	NC_007119.6:20108549-20160078	3157	3068	2399	1762	2264	1943	-0.240294	0.205022	1		2567.8	2181.55	-0.235179	0.104091	0.75874		2632.05	2249.43	32.9952	24.8673	-0.40801	0.00165	0.0263291	Down
acsf2	NC_007123.6:26405805-26446636	888	1273	803	577	592	784	-0.252261	0.250854	1		856.96	723.482	-0.24427	0.130846	0.813274		864.121	738.751	19.7513	16.2364	-0.28271	0.0684	0.291328
acsf3	NC_007118.6:55648882-55736461	54	70	55	88	42	29	0.132074	0.83578	1		52.7515	57.9666	0.136012	0.763234	1		47.6413	46.5197	2.42139	2.5271	0.061647	0.88495	0.953027
acsl1a	NC_007112.6:16844384-16894630	136	88	140	198	275	204	1.10964	0.00427351	0.281615		114.388	246.3	1.10649	0.000104012	0.00701503	Up	114.245	247.655	1.02452	1.77718	0.794648	0.00565	0.0644828
acsl1b	NC_007125.6:923751-952589	286	240	244	133	248	140	-0.317993	0.35112	1		234.117	187.803	-0.31801	0.439664	0.925389		231.399	189.184	9.66547	8.61364	-0.166217	0.4815	0.733638
acsl2	NC_007119.6:50853547-50899606	186	235	197	128	93	121	-0.53932	0.119164	1		183.121	126.51	-0.533549	0.126231	0.807874		162.16	123.038	8.01089	6.78003	-0.24067	0.38305	0.660957
acsl3a	NC_007126.6:43038681-43175053	16	6	20	12	4	6	-0.745764	0.528523	1		13.7988	8.14459	-0.760633	0.689771	1		14.48	8.86159	0.691638	0.424014	-0.705905	0.555	0.78466
acsl3b	NC_007113.6:47619384-47662886	967	1776	687	766	1016	550	-0.182233	0.431198	1		949.196	841.179	-0.174294	0.242061	0.912159		952.724	859.069	9.22379	7.29677	-0.338102	0.0246	0.162437
acsl4a	NC_007125.6:28132988-28177372	268	459	222	246	163	331	0.0407148	0.901476	1		267.363	277.241	0.0523411	0.963365	1		281.177	290.723	2.90109	2.563	-0.17876	0.61205	0.819677
acsl4b	NC_007116.6:23014490-23070425	521	843	618	583	574	492	0.0580336	0.784917	1		576.672	602.896	0.0641599	0.691089	1		579.291	610.343	6.3617	5.75112	-0.145569	0.38005	0.658039
acsl5	NC_007123.6:31324668-31369882	65	120	60	100	91	49	0.323031	0.489727	1		68.9427	86.7656	0.331724	0.494382	0.947242		69.8374	87.2832	2.03164	2.61414	0.363688	0.43135	0.69882
acsl6	NC_007132.6:45693702-45732726	0	0	0	8	4	2	5.42648	0.0392203	0.961092		0	5.07605	Inf	0.15269	0.842058		0	5.30156	0	0.0483825	Inf	1	1
acsm3	NC_007113.6:44872551-44893849	133	49	25	20	39	18	-1.19301	0.110651	1		63.3544	27.5914	-1.19923	0.0822238	0.701762		61.8133	27.5635	0.720887	0.273123	-1.40022	0.0159	0.12314
acss1	NC_007128.6:25815555-25835524	644	1033	680	415	357	369	-0.705703	0.000893219	0.0968605		680.485	419.41	-0.698204	0.000378361	0.0211782	Down	668.833	423.778	10.4468	5.81916	-0.84418	5e-05	0.00170197	Down
acss2	NC_007134.6:9295567-9353479	872	1358	798	926	961	637	0.0713661	0.712172	1		868.18	916.327	0.0778672	0.604522	0.984099		867.165	926.726	10.628	10.0368	-0.0825623	0.5864	0.803761
acss2l	NC_007113.6:54855919-54909308	174	256	146	129	100	138	-0.290116	0.401049	1		165.221	136.017	-0.280611	0.371283	0.912159		139.46	116.003	6.55213	5.83118	-0.168176	0.5577	0.786196
acss3	NC_007115.6:22146159-22236872	166	76	98	129	139	133	0.467144	0.302238	1		106.462	147.066	0.466125	0.121625	0.799017		107.524	146.232	2.24893	2.81688	0.324861	0.2792	0.567352
acta1a	NC_007112.6:53286215-53293789	17	41	2	13	34	3	0.180228	0.876001	1		15.1414	17.3495	0.196389	0.935384	1		15.6242	17.2763	1.08812	1.33917	0.299504	0.70355	0.867337
acta1b	NC_007124.6:24148607-24153992	3	8	7	14	15	6	1.2419	0.283387	1		5.24414	12.5594	1.25999	0.418616	0.917983		5.04431	12.7068	0.420148	1.16727	1.47417	0.16465	0.449953
acta2	NC_007123.6:16978608-16993856	0	0	23	17	8	8	0.54743	0.754915	1		8.33049	12.1189	0.540786	0.577847	0.981231		8.24725	12.2676	0.579722	0.869771	0.585275	0.5351	0.770501
actb1	NC_007112.6:7964992-7968521	38901	55458	28611	33763	35541	29339	0.0306437	0.832133	1		35096.4	36022.8	0.0375869	0.684783	0.999989		35284.1	36416.7	2181.48	2309.21	0.082089	0.47245	0.72796
actb2	NC_007114.6:40384248-40387924	57799	90332	50233	54624	60413	49400	0.0764467	0.570533	1		56650.7	60027.7	0.0835334	0.332839	0.912159		58117.6	62205.2	2467.93	2428.84	-0.0230364	0.83755	0.932738
actc1a	NC_007131.6:29574267-29580630	10	0	5	9	33	13	1.94611	0.126624	1		5.10068	19.5448	1.93802	0.103589	0.758179		5.25739	14.8413	0.498891	1.57853	1.66179	0.1148	0.376706
actc1b	NC_007128.6:117119-124675	52	32	22	48	47	74	0.972969	0.120856	1		31.9622	62.9446	0.977715	0.0945468	0.734415		29.3174	50.257	3.45613	7.08522	1.03566	0.03575	0.202449
actl6a	NC_007117.6:29396167-29405144	3371	5048	2568	2767	2686	2388	-0.130645	0.403995	1		3125.57	2869.78	-0.123183	0.246872	0.912159		3063.08	2834.5	106.038	93.8594	-0.176008	0.1558	0.438038
actl6b	NC_007134.6:44655893-44678037	0	1	1	0	16	0	2.9807	0.294925	1		0.577428	5.35323	3.2127	0.295411	0.912159		0.222519	5.54815	0.0176889	0.522546	4.88464	1	1
actn1	NC_007124.6:36195258-36265698	72	105	56	52	23	45	-0.582193	0.302794	1		66.5683	44.787	-0.571754	0.274312	0.912159		67.5936	44.3312	1.69715	1.13798	-0.576632	0.1648	0.449953
actn2a	NW_003335161.1:415-4117	9	1	9	0	0	1	-3.69868	0.0903932	1		6.43573	0.399888	-4.00844	0.237938	0.912159		3.93469	0.416111	0.222977	0.0215633	-3.37024	1	1
actn2b	NC_007128.6:20102182-20124080	18	33	9	16	13	54	0.938655	0.295	1		16.2839	31.8194	0.966458	0.357419	0.912159		16.5839	24.8511	0.491244	0.749208	0.608926	0.344	0.626441
actn3a	NC_007132.6:27346257-27368278	0	15	0	18	23	5	2.21754	0.155765	1		3.22849	16.3051	2.33639	0.198488	0.890283		3.33779	16.9912	0.0943518	0.520826	2.46468	1	1
actn3b	NC_007118.6:6814865-6898486	25	73	99	36	42	24	-0.696717	0.296014	1		59.7936	36.8704	-0.697528	0.312508	0.912159		55.1364	31.3702	0.673888	0.339456	-0.989285	0.05005	0.246145
actn4	NC_007126.6:43192878-43242969	2107	3461	2045	1577	1696	1307	-0.391341	0.0135308	0.592197		2178.75	1669.24	-0.384308	0.00332194	0.116034		2134.8	1639.06	56.2339	39.5471	-0.50787	0.00015	0.00437103	Down
actn4	NW_003336298.1:724-19399	213	426	173	116	144	62	-0.963691	0.00783645	0.426102		224.42	115.573	-0.957399	0.00254136	0.0957481		223.918	114.184	20.0205	11.401	-0.81232	0.00535	0.0620123
actn4	NW_003336446.1:5610-17076	65	64	42	19	48	31	-0.507855	0.417596	1		50.3702	35.4339	-0.507441	0.478925	0.941773		46.9924	35.3001	9.95314	7.88164	-0.336655	0.4846	0.735853
actr1	NC_007121.6:42693589-42712459	1116	1780	850	1123	1305	1001	0.231716	0.19387	1		1058.11	1249.33	0.23966	0.141534	0.826773		1045.56	1241.96	23.2235	25.3357	0.125584	0.38	0.658039
actr10	NC_007131.6:54404859-54417289	813	1128	667	620	740	575	-0.0986325	0.600525	1		751.82	705.215	-0.0923245	0.636801	0.986727		724.734	693.303	20.6023	18.4323	-0.160569	0.3178	0.602246
actr2a	NC_007112.6:50763720-50781200	576	1257	714	734	970	720	0.287213	0.17062	1		718.642	882.017	0.295533	0.104264	0.75874		717.889	862.606	37.0367	45.8048	0.306544	0.0511	0.248487
actr2b	NC_007124.6:5818129-5849978	325	412	242	209	286	167	-0.247851	0.35159	1		283.243	239.225	-0.243673	0.415029	0.915934		275.031	234.586	13.7553	11.888	-0.210479	0.34245	0.625371
actr3	NC_007120.6:56881104-56885114	1863	3439	1497	1543	1702	1324	-0.194827	0.271197	1		1895.26	1665.56	-0.18639	0.111709	0.7763		1535.68	1268.72	251.181	238.303	-0.0759329	0.5775	0.798649
actr3b	NC_007135.6:7262179-7292859	26	31	10	8	9	20	-0.448061	0.631042	1		18.8474	13.9469	-0.43442	0.665522	0.994948		10.272	9.33938	0.252675	0.358478	0.504599	1	1
actr5	NC_007120.6:331853-340661	395	601	311	278	362	288	-0.144104	0.533319	1		371.941	338.379	-0.136435	0.538278	0.964299		353.568	336.996	25.0077	28.2733	0.177066	0.3639	0.643804
actr6	NC_007136.6:19487366-19496112	436	856	630	345	356	311	-0.59333	0.0129927	0.580169		555.853	370.174	-0.5865	0.00586053	0.175334		562.132	366.132	15.4647	9.46951	-0.707615	0.0001	0.00314949	Down
actr8	NC_007119.6:53536643-53553869	659	742	492	590	552	415	0.0276439	0.905434	1		554.695	567.315	0.0324566	0.7634	1		532.409	567.969	28.0918	32.8621	0.226277	0.18655	0.479663
acvr1ba	NC_007134.6:27873977-27896383	3373	6072	3759	5224	5392	4431	0.532967	0.000476432	0.0593448		3778	5494.43	0.540347	1.04193e-06	0.000113841	Up	3876.73	5685.34	44.9062	56.0351	0.319416	0.00635	0.0696178
acvr1bb	NC_007117.6:2040688-2065188	456	1209	462	492	504	473	-0.112873	0.655203	1		577.561	538.459	-0.101138	0.382249	0.912159		504.578	438.019	33.9804	33.1876	-0.0340577	0.85375	0.939691
acvr1l	NC_007113.6:41674926-41694415	2947	5437	2894	3091	2969	2484	-0.0381113	0.810885	1		3187.89	3121.84	-0.0302066	0.693602	1		3115.92	3060.02	35.1814	28.3809	-0.309892	0.01035	0.095647
acvr2aa	NC_007120.6:25569920-25634017	321	376	246	227	317	136	-0.179523	0.552911	1		275.627	243.81	-0.176958	0.64152	0.988702		283.661	250.707	2.42974	1.67728	-0.534679	0.0253	0.165101
acvr2ab	NC_007117.6:870302-891740	785	876	648	474	491	393	-0.464231	0.0277567	0.837629		681.488	495.508	-0.459782	0.0265864	0.435115		689.585	501.583	3.32951	1.9331	-0.784397	5e-05	0.00170197	Down
acvr2b	NC_007135.6:41301444-41357193	1436	1941	1086	1201	1348	1233	0.102898	0.547765	1		1283.51	1385.13	0.109927	0.469142	0.936741		1301.37	1424.25	15.7413	15.3676	-0.0346625	0.7953	0.913619
acvrl1	NC_007134.6:27909111-27930559	41	3	3	3	2	16	-0.894481	0.554775	1		15.2201	8.16909	-0.897729	0.559017	0.971778		14.9128	7.00454	0.507669	0.244466	-1.05426	1	1
acy1	NC_007133.6:36786268-36816206	17	72	39	25	25	30	-0.267422	0.719126	1		35.2149	29.5422	-0.253407	0.673563	0.997203		36.1701	26.9702	0.914747	0.639707	-0.515962	0.3648	0.644008
acy3.1	NC_007112.6:51864673-51876374	151	188	131	109	105	99	-0.266902	0.441837	1		137.586	114.749	-0.261848	0.514224	0.955475		133.495	118.561	7.34915	6.42135	-0.194702	0.51265	0.757199
acy3.2	NC_007112.6:51855648-51863228	1404	1291	1335	1355	1646	1368	0.37924	0.0788881	1		1223.27	1595.38	0.383154	0.00215188	0.0854339		1116.58	1461.7	69.6962	94.3139	0.436391	0.00185	0.0285559	Up
acyp1	NC_007128.6:50166294-50168909	10	18	2	12	30	0	0.851289	0.546542	1		7.88829	14.4443	0.872712	0.545195	0.967897		6.2056	14.6409	1.09525	2.55236	1.22058	0.22935	0.526206
acyp2	NC_007122.6:42810234-42812461	0	0	0	0	0	0	5.12548e-15	1	1		0	0	NA	NA	NA		0	0	0	0	0	1	1
ada	NC_007134.6:26019906-26050115	15	1	15	0	0	0	-6.45937	0.0122649	0.563904		10.5827	0	-Inf	0.0403089	0.525806		10.9202	0	0.234227	0	-Inf	1	1
adad1	NC_007125.6:1226795-1251685	63	71	36	23	80	56	0.226464	0.708687	1		49.0457	57.6065	0.232105	0.663212	0.994948		39.303	59.9046	0.85817	1.06551	0.312202	0.49465	0.743429
adad2	NC_007118.6:24591312-24604347	2	29	10	9	0	0	-1.65403	0.36111	1		10.5216	3.30522	-1.67054	0.344884	0.912159		10.2018	3.46759	0.225833	0.0720233	-1.64872	1	1
adal	NC_007136.6:20470149-20477157	21	36	12	21	14	61	0.928771	0.266587	1		19.0031	36.7894	0.953054	0.310607	0.912159		18.2784	38.3285	0.786575	1.5657	0.993149	0.101	0.356484
adam10a	NC_007118.6:30137915-30220894	2078	3281	1913	2315	2268	1623	0.109747	0.509586	1		2082.66	2258.01	0.116627	0.345332	0.912159		2143.3	2344.28	19.1292	17.5687	-0.12277	0.33245	0.615692
adam10b	NC_007136.6:57444-180145	71	317	180	157	303	141	0.448976	0.297983	1		156.781	215.419	0.458393	0.155079	0.847235		149.813	206.892	11.0523	18.4588	0.739958	0.41015	0.682635
adam11	NC_007123.6:13773800-13848449	0	0	0	5	0	0	4.01522	0.369798	1		0	1.83623	Inf	0.359136	0.912159		0	0.770576	0	0.0211776	Inf	1	1
adam12	NC_007128.6:32206489-32380655	1	39	38	26	61	32	0.917586	0.343179	1		22.4865	42.754	0.927002	0.194073	0.886244		19.726	35.0073	0.51249	0.95153	0.892725	0.16795	0.453842
adam15	NC_007127.6:28731778-28775374	26	17	23	40	20	8	0.263024	0.767145	1		20.5427	24.5805	0.258889	0.680678	0.998856		15.9525	24.4889	0.256574	0.362874	0.500093	1	1
adam17a	NC_007128.6:35299550-35330969	576	968	571	561	538	529	-0.0251541	0.904311	1		604.646	597.568	-0.0169877	0.874044	1		618.635	615.86	4.27866	3.5205	-0.281378	0.0873	0.331306
adam17b	NC_007131.6:29684939-29711828	33	73	52	29	18	61	-0.158004	0.819704	1		45.4022	41.0657	-0.144829	0.756812	1		37.3554	37.0031	0.450194	0.404678	-0.15377	1	1
adam19a	NC_007118.6:60992767-61221637	19	35	35	15	17	2	-1.12834	0.235186	1		26.4604	11.9963	-1.14125	0.315283	0.912159		14.1698	11.3506	0.364824	0.302271	-0.27136	1	1
adam19b	NC_007125.6:6239720-6307330	31	18	8	29	71	4	1.08402	0.276216	1		16.9698	36.0046	1.08521	0.143821	0.827893		9.71076	24.4735	0.121959	0.257357	1.07737	1	1
adam22	NC_007127.6:43248968-43381352	5	0	16	13	11	0	0.20094	0.944085	1		7.43998	8.45455	0.184429	0.778623	1		5.24825	4.19949	0.132625	0.0640179	-1.0508	1	1
adam23a	NC_007117.6:12902285-12953691	0	13	2	3	17	12	1.62789	0.280183	1		3.52242	11.5882	1.71802	0.412827	0.915088		3.6425	12.0441	0.0574217	0.167543	1.54486	1	1
adam28	NC_007116.6:27298154-27307109	6	43	40	58	42	79	1.36702	0.0641378	1		25.7166	66.9436	1.38024	0.0285369	0.450309		23.6884	54.9729	0.921159	1.94619	1.07913	0.0447	0.230447
adam8a	NC_007124.6:24541030-24549186	57	125	39	53	41	135	0.525184	0.382362	1		59.781	87.1665	0.544086	0.409926	0.913455		59.3407	78.0825	0.943295	1.06732	0.178217	0.655	0.841541
adam8b	NC_007123.6:9059864-9094969	5	16	6	0	10	0	-1.082	0.547937	1		7.26175	3.34577	-1.11798	0.63457	0.986278		6.23611	3.46759	0.157813	0.0852597	-0.888278	1	1
adam9	NC_007119.6:45755574-45931812	0	1	3	13	16	2	3.01141	0.0771944	1		1.30182	10.9272	3.06932	0.127151	0.808551		1.34714	1.8725	0.114975	0.155603	0.436553	1	1
adamts1	NC_007112.6:677012-689428	1	65	23	76	87	71	1.88491	0.0230413	0.774384		22.6496	85.4109	1.91494	0.00234619	0.0906826		23.4242	88.6085	0.3761	1.50556	2.00111	0.00055	0.0115715	Up
adamts10	NC_007119.6:20262709-20358534	0	15	2	0	3	0	-1.85892	0.470855	1		3.95288	1.00373	-1.97753	0.523943	0.957611		4.08754	1.04028	0.0211956	0.00667475	-1.66698	1	1
adamts12	NC_007116.6:8331626-8383158	76	60	77	36	84	24	-0.363976	0.548627	1		65.8048	50.9226	-0.369886	0.686967	1		61.4997	48.5771	1.44195	1.19371	-0.272572	0.5439	0.776929
adamts13	NC_007119.6:45218909-45271360	9	0	0	0	4	14	1.20228	0.612973	1		2.96074	6.93673	1.2283	0.566865	0.974324		3.04472	7.21259	0.0413577	0.0903408	1.12722	1	1
adamts15a	NC_007116.6:29578856-29608915	15	0	0	3	1	2	-1.09649	0.649367	1		4.93456	2.23609	-1.14194	0.732988	1		5.07453	2.33485	0.166287	0.075679	-1.13571	1	1
adamts17	NC_007118.6:9726400-9751098	0	0	0	0	0	0	5.12548e-15	1	1		0	0	NA	NA	NA		0	0	0	0	0	1	1
adamts18	NC_007118.6:42124881-42209812	281	723	460	471	489	226	0.0351195	0.912698	1		414.664	426.956	0.0421438	0.823027	1		400.181	398.349	7.39014	7.55381	0.0316018	0.8678	0.945292
adamts2	NC_007132.6:32476245-32651530	29	18	2	2	23	10	-0.185136	0.904921	1		14.1387	12.4286	-0.185986	0.941653	1		14.5658	7.49771	0.0875803	0.0372973	-1.23154	1	1
adamts3	NC_007116.6:44722574-44932695	0	2	19	29	2	18	1.33793	0.395151	1		7.31217	18.5173	1.3405	0.233599	0.912159		1.34714	17.469	0.0300874	0.435628	3.85587	1	1
adamts5	NC_007112.6:696558-719447	0	13	4	14	20	0	1.42632	0.400399	1		4.24681	11.833	1.47836	0.422997	0.921165		4.39225	11.9439	0.181855	0.572772	1.65518	1	1
adamts6	NC_007121.6:11634101-11806401	0	10	0	3	1	1	-0.287414	1	1		2.15233	1.8362	-0.229172	0.888216	1		2.22519	1.15586	0.0548504	0.0298868	-0.875994	1	1
adamts7	NC_007118.6:56844845-57030775	10	4	10	17	21	4	0.946328	0.437896	1		7.77259	14.8688	0.935825	0.411883	0.914318		3.8525	7.63641	0.0507361	0.1024	1.01314	1	1
adamts8a	NC_007116.6:29553424-29577095	0	20	13	0	0	7	-1.67825	0.415892	1		9.01319	2.79921	-1.68702	0.370289	0.912159		4.45039	2.91278	0.0351776	0.0198993	-0.821941	1	1
adamts9	NC_007122.6:18996747-19065460	4	7	2	20	29	4	2.33571	0.0484279	1		3.5469	18.6472	2.39433	0.101976	0.754663		2.57254	7.55165	0.0516195	0.162955	1.65849	1	1
adamtsl2	NC_007116.6:65205424-65242534	5	2	0	3	1	0	-0.489842	0.892955	1		2.07532	1.43632	-0.530961	0.932595	1		1.79825	1.50262	0.0564381	0.0486698	-0.213643	1	1
adamtsl3	NC_007118.6:12136657-12536306	53	65	30	33	22	13	-0.779925	0.251148	1		42.2914	24.6784	-0.777119	0.296658	0.912159		42.5274	24.1499	0.496253	0.273799	-0.857959	1	1
adamtsl4	NC_007127.6:1227236-1295021	0	22	1	3	21	0	0.627625	0.762819	1		5.09731	8.12785	0.673136	0.823067	1		5.2703	8.43781	0.113587	0.195185	0.781044	1	1
adamtsl5	NC_007118.6:50204345-50244272	0	0	0	0	0	6	4.36634	0.341556	1		0	2.39933	Inf	0.350622	0.912159		0	2.49667	0	0.0775294	Inf	1	1
adamtsl7	NC_007112.6:20883734-20906347	11	11	4	1	27	5	0.610405	0.665163	1		7.43502	11.4003	0.616657	0.657975	0.994311		7.66853	0.801399	0.337408	0.0386066	-3.12758	1	1
adap2	NC_007114.6:26136020-26151762	359	300	200	267	205	253	0.0651051	0.841588	1		255.109	267.815	0.0701184	0.732119	1		252.297	271.382	2.76634	2.5017	-0.145073	0.51415	0.758191
adar	NC_007127.6:23616550-23644499	2145	3554	2427	1863	1687	1797	-0.263707	0.126347	1		2349.63	1967.21	-0.256282	0.0383361	0.511804		2397.88	2014.89	12.3311	8.30596	-0.570087	5e-05	0.00170197	Down
adarb1a	NC_007133.6:12616799-12669068	89	99	64	46	34	84	-0.263618	0.630426	1		73.7669	61.8595	-0.253979	0.584181	0.983229		76.1303	61.9235	0.606405	0.441525	-0.457785	1	1
adarb1b	NC_007120.6:45426121-45741714	325	661	320	321	337	235	-0.178596	0.468015	1		365.087	324.612	-0.169523	0.414133	0.915729		364.744	331.864	5.98449	5.08583	-0.234746	0.2336	0.530682
adarb2	NC_007135.6:3505805-3835757	49	51	28	15	75	21	0.067008	0.931653	1		37.2379	38.9996	0.0666866	0.838511	1		34.7457	33.1348	1.38449	1.66468	0.265883	0.66115	0.844448
adat1	NC_007136.6:34306058-34329828	47	45	40	31	13	17	-0.815827	0.243873	1		39.6349	22.5322	-0.814782	0.319355	0.912159		40.1252	20.4434	2.62267	1.38039	-0.925955	0.1337	0.404572
adat2	NC_007131.6:37758394-37857597	230	315	227	149	110	152	-0.574832	0.0682721	1		225.68	152.306	-0.567305	0.0639216	0.640976		228.671	156.458	2.57014	1.30156	-0.981604	0.0004	0.00918409	Down
adat3	NC_007120.6:41234137-41244086	92	67	107	43	36	78	-0.502555	0.382103	1		83.4408	59.0276	-0.499364	0.383709	0.912159		83.52	63.783	4.96331	3.74439	-0.406572	0.2889	0.575732
adck1	NC_007128.6:17472358-17739286	162	418	235	183	199	137	-0.28508	0.363644	1		228.376	188.571	-0.276303	0.310204	0.912159		224.1	193.321	5.00349	3.24296	-0.625625	0.2126	0.510384
adck2	NC_007136.6:2492091-2510427	248	441	329	207	142	195	-0.561335	0.0625092	1		295.665	201.508	-0.553125	0.0385207	0.512892		297.506	207.516	4.44654	2.74201	-0.69745	0.00255	0.036472	Down
adck3	NC_007131.6:38555204-38622485	586	1090	535	442	523	364	-0.371449	0.0803383	1		621.155	482.866	-0.363332	0.0542025	0.598199		722.471	593.201	10.8595	7.93784	-0.452138	0.00755	0.0774882
adck4	NC_007126.6:14617108-14653759	533	644	433	399	418	425	-0.0509565	0.819191	1		470.782	456.337	-0.0449605	0.875328	1		482.509	462.238	4.37342	3.12336	-0.485665	0.00725	0.0754019
adck5	NC_007130.6:11936890-11974535	55	92	52	59	78	47	0.223713	0.651929	1		56.729	66.5592	0.230553	0.658298	0.994311		49.9402	46.8356	1.2027	1.08344	-0.150655	0.75325	0.89322
adcy1a	NC_007131.6:6904938-7011184	6	9	13	21	3	9	0.509732	0.685454	1		8.61946	12.3149	0.514735	0.704875	1		5.53198	8.63816	0.151954	0.24603	0.6952	1	1
adcy1b	NC_007113.6:147296-179345	4	17	6	13	2	0	-0.402119	0.843658	1		7.14801	5.44336	-0.393045	0.824783	1		4.34018	5.70226	0.216558	0.296429	0.452933	1	1
adcy2a	NC_007127.6:9384720-9492804	10	1	16	20	8	65	1.95453	0.0963724	1		9.30006	36.0142	1.95325	0.0253367	0.426941		8.51548	28.8195	0.165451	0.542309	1.71271	1	1
adcy2b	NC_007130.6:28025394-28192692	10	2	1	3	8	0	-0.0856402	1	1		4.08237	3.77835	-0.11165	1	1		2.17312	2.88966	0.0620203	0.0746393	0.267195	1	1
adcy3a	NC_007127.6:2276865-2322493	45	41	17	26	37	9	-0.221806	0.78978	1		29.7855	25.5267	-0.222604	0.856618	1		29.33	22.2774	0.437628	0.459437	0.0701626	1	1
adcy3b	NC_007131.6:46748197-46790526	14	0	0	0	0	2	-2.38305	0.416473	1		4.60559	0.799775	-2.52572	0.456535	0.928368		4.39792	0.832222	0.0808299	0.0141795	-2.51108	1	1
adcy5	NC_007120.6:38062781-38212202	91	115	87	77	104	88	0.18506	0.653247	1		86.1991	98.264	0.188991	0.61318	0.984099		83.8533	71.1858	2.0354	1.84248	-0.143661	0.6878	0.858486
adcy6a	NC_007134.6:14183930-14317365	30	5	10	37	37	9	1.0284	0.301695	1		14.5672	29.5664	1.02123	0.188495	0.882323		14.6355	25.4752	0.143269	0.213159	0.573199	1	1
adcy6b	NC_007134.6:26870167-26962086	78	114	53	36	42	64	-0.403903	0.441955	1		69.3926	52.8659	-0.392445	0.410373	0.913476		69.7091	53.609	1.0336	0.78288	-0.400812	0.3273	0.61038
adcy7	NC_007118.6:37496251-37587323	20	76	16	8	8	6	-1.84546	0.0450588	1		28.7322	8.01391	-1.84209	0.0683154	0.656723		18.5689	5.97967	0.348552	0.104731	-1.73469	1	1
adcy8	NC_007113.6:41909110-43090853	114	290	118	143	157	140	0.160935	0.635638	1		142.659	161.029	0.174748	0.753778	1		139.082	156.759	4.7849	5.83168	0.285422	0.75245	0.892738
adcy9	NC_007133.6:26736686-26840204	230	302	198	182	218	180	-0.0094749	0.980106	1		212.378	211.756	-0.00423089	0.971999	1		212.823	218.767	1.07565	0.946953	-0.183841	0.4417	0.706412
adcyap1a	NC_007118.6:71306605-71315590	0	2	0	1	13	0	3.01393	0.214735	1		0.430465	4.71674	3.45382	0.348399	0.912159		0.445039	4.89316	0.0202219	0.210227	3.37796	1	1
adcyap1b	NC_007113.6:31313931-31319443	21	3	19	1	6	1	-2.30139	0.115866	1		14.4358	2.77459	-2.3793	0.221567	0.909447		14.8945	0.801399	0.177811	0.00820275	-4.43809	1	1
adcyap1r1a	NC_007113.6:51087619-51157724	0	0	1	0	0	0	-1.92953	1	1		0.362195	0	-Inf	1	1		0.374875	0	0.0225711	0	-Inf	1	1
adcyap1r1b	NC_007117.6:32982096-33039042	11	0	1	1	0	0	-3.06177	0.265966	1		3.98087	0.367246	-3.43827	0.399749	0.912159		3.72132	0	0.0746447	0	-Inf	1	1
add1	NC_007132.6:1964455-2042190	1944	3443	1506	1333	1752	1082	-0.360159	0.0585647	1		1926.03	1508.4	-0.352616	0.00700457	0.199302		1916.58	1501.28	63.6507	50.0256	-0.347508	0.02125	0.148826
add2	NC_007116.6:13284869-13335299	0	2	4	21	9	11	2.96067	0.0417042	0.982428		1.87925	15.1221	3.00844	0.079934	0.694691		0.445039	7.01995	0.0101205	0.305668	4.91661	1	1
add3a	NC_007133.6:30098040-30323200	1303	2176	1485	1323	1558	1265	0.0698179	0.68485	1		1434.86	1513	0.0765021	0.552075	0.969334		1455.72	1541.28	9.48133	8.10698	-0.225925	0.09495	0.34473
add3b	NC_007128.6:20228267-20267694	2431	2329	1462	1570	1561	1414	-0.142858	0.476244	1		1830.53	1664.29	-0.137356	0.383739	0.912159		1754.08	1547.56	55.7685	49.6126	-0.168743	0.20475	0.50192
adgb	NC_007131.6:32026589-32104076	55	54	17	59	23	37	0.288843	0.676195	1		35.8733	44.1586	0.299786	0.695383	1		35.4198	41.5572	0.564198	0.643291	0.189269	1	1
adgra1	NC_007124.6:50748178-50818496	13	0	2	0	1	0	-3.4337	0.189779	1		5.00101	0.334577	-3.90181	0.3242	0.912159		5.14767	0.346759	0.698169	0.0531865	-3.71444	1	1
adgra1a	NC_007123.6:29058626-29094888	15	5	27	18	10	26	0.371372	0.730706	1		15.79	20.3533	0.36625	0.618099	0.984099		16.0862	21.2217	0.274169	0.323655	0.239393	1	1
adgra2	NC_007119.6:37993743-38126192	0	1	0	9	2	5	3.9967	0.0700251	1		0.215233	5.97381	4.79468	0.210549	0.902024		0	5.89491	0	0.139189	Inf	1	1
adgra3	NC_007118.6:69717735-70466770	1038	2073	1096	1427	1698	1090	0.359399	0.0563079	1		1184.62	1528.05	0.367273	0.0141088	0.308058		1121.05	1452.47	32.3222	45.1293	0.48154	0.0006	0.0123241	Up
adgrb1a	NC_007127.6:37519732-37678422	28	20	7	30	14	22	0.599388	0.508296	1		16.0512	24.499	0.610041	0.5365	0.964029		16.1019	12.6529	0.199561	0.12277	-0.700877	1	1
adgrb1b	NC_007130.6:92479-107194	0	30	5	33	19	8	1.33884	0.276745	1		8.26796	21.6752	1.39044	0.329635	0.912159		6.67558	18.5247	0.107609	0.32782	1.60711	1	1
adgrb3	NC_007124.6:38176338-38468555	59	56	139	47	49	135	0.0958546	0.89596	1		81.8074	87.6397	0.0993518	0.681313	0.999107		81.4472	87.3294	0.833826	0.78384	-0.0891887	0.8018	0.915621
adgrd1	NC_007119.6:43822737-43938417	16	70	13	40	43	0	0.201189	0.87537	1		25.0384	29.0766	0.215721	0.900433	1		25.8626	29.5516	0.405361	0.432322	0.0929	1	1
adgrd2	NC_007119.6:52802703-52842201	94	103	64	64	47	46	-0.409478	0.40179	1		76.2727	57.6237	-0.404505	0.445626	0.925389		72.4913	54.7803	1.20263	0.906326	-0.408091	0.30035	0.586774
adgre10	NC_007112.6:55045979-55067970	48	28	25	18	34	30	-0.0409596	0.964969	1		30.872	29.9827	-0.0421701	0.969856	1		22.4046	3.0823	0.951688	0.128093	-2.8933	0.24	0.534896
adgre13	NC_007114.6:52118094-52150401	0	4	0	9	0	0	1.72292	0.630155	1		0.860931	3.30522	1.94078	0.679677	0.998779		0.222519	3.46759	0.00304682	0.0499997	4.03655	1	1
adgre15	NC_007112.6:54878903-54896779	0	0	0	0	0	0	5.12548e-15	1	1		0	0	NA	NA	NA		0	0	0	0	0	1	1
adgre5b.2	NC_007112.6:57844652-57857370	2	0	4	0	4	0	-0.557252	0.907266	1		2.10672	1.33831	-0.654592	0.986739	1		0.676603	1.38704	0.0193218	0.0344243	0.833201	1	1
adgre5b.3	NC_007112.6:57828597-57843702	11	1	3	0	2	15	0.429382	0.851882	1		4.9205	6.66747	0.438335	0.83135	1		5.06846	6.93519	0.0553018	0.0579157	0.0666282	1	1
adgre9	NC_007112.6:54825394-54865091	1	0	3	5	0	0	0.383032	0.911829	1		1.41556	1.83623	0.375379	0.946812	1		0.374875	0	0.00499282	0	-Inf	1	1
adgrf11	NC_007131.6:35614655-35633782	0	19	5	0	1	3	-1.90841	0.392752	1		5.9004	1.53424	-1.94329	0.423502	0.921768		6.10224	1.24833	0.254177	0.0232101	-3.453	1	1
adgrf3a	NC_007128.6:6378753-6443684	0	0	0	20	0	0	5.94676	0.0959851	1		0	7.34493	Inf	0.076664	0.686954		0	7.70583	0	0.0843863	Inf	1	1
adgrf3b	NC_007131.6:35581190-35613870	99	150	71	149	95	48	0.215368	0.651843	1		90.5689	105.699	0.222876	0.604423	0.984099		100.528	141.34	0.792044	0.989041	0.320448	0.3404	0.623087
adgrf6	NC_007131.6:35665753-35803495	34	35	12	70	82	52	1.66722	0.0052594	0.320663		23.0645	73.9367	1.68062	0.0055917	0.170466		13.9778	62.0776	0.0305449	0.11871	1.95844	1	1
adgrf8	NC_007131.6:35814526-35847898	0	0	5	0	13	1	1.37897	0.596246	1		1.81098	4.74938	1.39097	0.530474	0.960996		1.4995	0	0.00660439	0	-Inf	1	1
adgrg1	NC_007118.6:28399268-28425438	0	0	0	0	0	0	5.12548e-15	1	1		0	0	NA	NA	NA		0	0	0	0	0	1	1
adgrg11	NC_007131.6:46478957-46518963	0	0	0	1	0	0	2.01157	1	1		0	0.367246	Inf	0.880257	1		0	0.385288	0	0.00787788	Inf	1	1
adgrg2a	NC_007135.6:25113193-25156497	0	0	5	0	0	0	-3.97733	0.447461	1		1.81098	0	-Inf	0.362378	0.912159		0	0	0	0	0	1	1
adgrg3	NC_007118.6:64707635-64729406	0	0	2	10	3	0	2.58335	0.303602	1		0.72439	4.67619	2.6905	0.366904	0.912159		0.74975	1.04028	0.0231171	0.0276451	0.258067	1	1
adgrg4a	NC_007125.6:31388379-31410125	0	0	0	0	0	1	2.06924	1	1		0	0.399888	Inf	0.880257	1		0	0.416111	0	0.00793519	Inf	1	1
adgrg6	NC_007131.6:37490256-37560430	0	0	17	14	1	11	0.682067	0.746524	1		6.15732	9.87479	0.681448	0.597484	0.983834		5.998	9.93273	0.137134	0.220598	0.685832	1	1
adgrg7.1	NC_007133.6:28637750-28656258	0	0	0	0	0	0	5.12548e-15	1	1		0	0	NA	NA	NA		0	0	0	0	0	1	1
adgrl1.1	NC_007112.6:57995182-58002914	9	1	0	0	0	0	-4.76176	0.188059	1		3.17597	0	-Inf	0.280755	0.912159		3.26723	0	0.276608	0	-Inf	1	1
adgrl1a	NC_007114.6:50685663-50882720	16	3	4	17	28	4	1.23052	0.311774	1		7.35801	17.2109	1.22593	0.28102	0.912159		2.16706	2.2732	0.0235685	0.0239907	0.0256182	1	1
adgrl2a	NC_007122.6:7518770-7726657	747	706	578	633	855	628	0.33908	0.134424	1		607.044	769.659	0.342418	0.0302265	0.463767		600.519	740.331	7.63719	8.33676	0.126445	0.4529	0.714141
adgrl3.1	NC_007112.6:22252809-22467012	61	127	52	29	96	80	0.163091	0.767941	1		66.2359	74.7605	0.174662	0.805467	1		67.2773	77.7511	0.733509	0.825206	0.16994	0.64115	0.834839
adgrl4	NC_007122.6:7373373-7400475	24	18	12	17	3	4	-0.86051	0.445551	1		16.1158	8.84647	-0.865305	0.545084	0.967897		16.6231	8.00629	0.432645	0.200225	-1.11156	1	1
adgrv1	NC_007116.6:48031835-48288663	64	8	15	76	38	92	1.45714	0.0806835	1		28.2089	77.4143	1.45645	0.00667476	0.192932		26.9577	57.1999	0.109755	0.236594	1.10813	1	1
adh5	NC_007125.6:43179149-43191268	2096	3268	1945	1832	1675	1889	-0.0846224	0.619009	1		2097.37	1988.6	-0.0768312	0.465231	0.934071		2073.81	1961.59	183.638	189.066	0.0420248	0.74035	0.886778
adh8a	NC_007124.6:12521498-12527889	71	79	23	33	67	21	-0.185054	0.787597	1		48.6908	42.9334	-0.181549	0.803946	1		47.4776	41.9116	2.5839	2.31106	-0.160998	0.7295	0.881211
adh8b	NC_007124.6:12474268-12514277	301	505	244	203	292	166	-0.318054	0.234523	1		296.088	238.629	-0.31126	0.232696	0.912159		280.863	233.932	11.6582	9.11539	-0.354965	0.2778	0.566335
adhfe1	NC_007113.6:41909110-43090853	371	607	277	275	308	200	-0.321569	0.197849	1		353.023	284.02	-0.313768	0.181095	0.871405		356.596	274.735	12.5736	9.37862	-0.422949	0.5002	0.748164
adi1	NC_007128.6:51135426-51140702	879	1493	903	888	1092	751	0.0743634	0.687965	1		937.57	991.788	0.0811053	0.590533	0.983229		933.268	947.616	38.9911	34.2215	-0.188243	0.2071	0.504798
adipoqa	NC_007135.6:26131704-26134366	9	38	5	4	2	2	-2.12334	0.099039	1		12.9506	2.93791	-2.14015	0.197043	0.887424		13.1523	3.06689	0.424764	0.0894237	-2.24793	1	1
adipoqb	NC_007113.6:4649978-4655730	0	0	0	0	0	0	5.12548e-15	1	1		0	0	NA	NA	NA		0	0	0	0	0	1	1
adipor1a	NC_007122.6:24562453-24576923	454	533	286	513	554	458	0.592689	0.00920737	0.474231		367.66	556.901	0.599051	0.00438414	0.143074		367.257	560.949	6.43442	8.18619	0.347383	0.06055	0.272893
adipor1b	NC_007119.6:28362308-28374324	984	1616	967	903	869	742	-0.160151	0.369658	1		1021.77	919.087	-0.152791	0.328872	0.912159		1039.86	946.09	32.579	28.4916	-0.193406	0.19505	0.490377
adipor2	NC_007115.6:8669750-8738058	1521	1834	1223	1144	1427	1110	-0.0018323	0.991673	1		1338.07	1341.45	0.0036394	0.858626	1		1539.85	1590.65	60.3608	61.537	0.0278423	0.8977	0.957384
adka	NC_007124.6:24788143-25068829	2017	3751	2004	2241	2204	1755	0.0344703	0.83436	1		2196.71	2262.21	0.0423868	0.825772	1		2253.81	2352.82	23.1673	18.6611	-0.312052	0.01205	0.104715
adkb	NC_007123.6:46826209-46851818	2011	3548	1948	1881	1965	1689	-0.0822609	0.603923	1		2130.76	2023.64	-0.0744144	0.493832	0.947242		2178.37	2089.57	77.6704	70.9237	-0.131097	0.30415	0.590792
adm2a	NC_007115.6:9871496-9890913	0	2	0	12	0	0	2.92844	0.315457	1		0.430465	4.40696	3.35581	0.402701	0.912159		0	4.62346	0	0.152556	Inf	1	1
adm2b	NC_007129.6:6793910-6807725	1	4	9	0	0	0	-5.23219	0.0687129	1		4.44966	0	-Inf	0.21374	0.903547		4.60225	0	0.113256	0	-Inf	1	1
adma	NC_007118.6:66651114-66653311	8	0	0	6	11	0	1.14818	0.628845	1		2.63177	5.88382	1.16072	0.566973	0.974324		0	6.12608	0	0.215889	Inf	1	1
admb	NC_007129.6:16809868-16811985	8	0	1	0	0	0	-4.67337	0.194232	1		2.99396	0	-Inf	0.296337	0.912159		3.08129	0	0.132693	0	-Inf	1	1
admp	NC_007113.6:53756677-53772703	697	746	473	118	144	54	-2.31033	1.05757e-12	6.93648e-10	Down	561.175	113.108	-2.31075	1.80484e-19	7.24989e-17	Down	555.491	106.84	20.4595	3.56274	-2.52172	5e-05	0.00170197	Down
adnp	NC_007134.6:20591342-20602196	321	370	296	278	227	181	-0.227366	0.396695	1		292.446	250.423	-0.223801	0.480946	0.942688		288.266	258.767	3.16083	2.53043	-0.32092	0.1405	0.415083
adnp2a	NC_007127.6:25458690-25465870	127	232	175	147	185	158	0.201311	0.53943	1		155.097	179.064	0.207301	0.49839	0.947242		158.732	181.91	2.43069	2.50309	0.0423428	0.8692	0.945693
adnp2b	NC_007130.6:21201309-21207988	693	1271	684	714	586	745	0.00374671	0.985746	1		749.279	756.192	0.0132496	0.88767	1		759.802	752.452	8.95519	7.7993	-0.199379	0.20415	0.501133
adnpa	NC_007122.6:25130677-25171020	1596	3109	1849	1513	1551	1231	-0.25813	0.139385	1		1863.89	1566.83	-0.250468	0.0560907	0.60726		1926.45	1634.5	38.5378	33.0167	-0.223079	0.09205	0.338857
adoa	NC_007123.6:8437024-8438670	297	448	375	328	313	200	-0.116504	0.664871	1		329.952	305.157	-0.112704	0.774847	1		339.852	318.132	7.30899	5.46881	-0.418447	0.03835	0.210446
adob	NC_007128.6:43669401-43671207	0	0	0	0	0	0	5.12548e-15	1	1		0	0	NA	NA	NA		0	0	0	0	0	1	1
adora1b	NC_007119.6:24101258-24113932	11	42	2	11	24	23	0.629966	0.529849	1		13.3828	21.267	0.668229	0.685681	1		12.4818	19.0872	1.11733	1.88071	0.751229	0.3333	0.616314
adora2aa	NC_007119.6:30654613-30672631	223	194	122	122	141	122	-0.182138	0.609693	1		159.303	140.766	-0.178482	0.67775	0.998702		157.972	146.317	7.9316	7.31834	-0.116096	0.7064	0.869194
adora2ab	NC_007132.6:13196734-13214688	27	26	11	15	28	2	-0.231541	0.845192	1		18.4624	15.6766	-0.235977	0.909858	1		13.2921	15.9355	0.567928	0.592286	0.0605856	1	1
adora2b	NC_007116.6:62041608-62117018	2	5	1	1	0	0	-2.21714	0.320748	1		2.0963	0.367246	-2.51303	0.519535	0.95609		2.16431	0.385292	0.111259	0.0316502	-1.81363	1	1
adpgk	NC_007136.6:2553331-2570574	202	296	103	188	203	246	0.478775	0.150791	1		167.467	235.334	0.49083	0.146471	0.833044		156.368	235.696	3.18448	4.0443	0.344832	0.19045	0.484437
adpgk2	NC_007128.6:11293721-11312400	106	381	115	166	233	70	0.0629259	0.893105	1		158.527	166.911	0.0743535	1	1		160.623	168.417	7.24226	7.84837	0.115953	0.6584	0.842869
adprh	NC_007123.6:15110321-15157920	7	50	18	7	70	15	0.691446	0.483043	1		19.5839	31.9894	0.707922	0.436851	0.925389		17.9926	32.8651	0.702139	1.16691	0.732864	0.2406	0.535426
adprhl1	NC_007112.6:202056-211029	7	14	0	2	9	3	-0.122715	1	1		5.31605	4.94534	-0.104285	0.952854	1		5.48338	4.30752	0.434977	0.181427	-1.26155	1	1
adprhl2	NC_007128.6:31594899-31602322	155	232	93	82	151	140	0.0114641	0.97828	1		134.609	136.62	0.0213929	0.978066	1		136.038	135.776	9.9622	9.63861	-0.0476404	0.8874	0.954293
adprm	NC_007123.6:90485-96184	1607	1713	1178	892	1632	796	-0.155768	0.510748	1		1324.02	1191.92	-0.151629	0.524194	0.95775		1346.69	1213.78	114.28	112.288	-0.0253686	0.8551	0.940116
adra1aa	NC_007119.6:4968200-5024622	3	1	0	1	1	0	-0.659529	0.832666	1		1.20215	0.701823	-0.776432	0.914273	1		1.23742	0.732047	0.0360749	0.0212896	-0.760847	1	1
adra1ab	NC_007121.6:19041987-19053992	0	0	0	0	0	0	5.12548e-15	1	1		0	0	NA	NA	NA		0	0	0	0	0	1	1
adra1ba	NC_007132.6:29190130-29211567	0	8	1	1	1	3	-0.202981	1	1		2.08406	1.90149	-0.132267	0.923471	1		2.15503	1.98038	0.0899976	0.0956254	0.0875068	1	1
adra1bb	NC_007125.6:43142816-43161091	0	4	0	7	2	0	1.67615	0.549064	1		0.860931	3.23988	1.91197	0.679706	0.998779		0.445039	3.39053	0.0191423	0.170415	3.15422	1	1
adra1d	NC_007112.6:41258462-41281532	10	0	1	0	0	0	-4.95195	0.158849	1		3.6519	0	-Inf	0.261927	0.912159		0.374875	0	0.0050525	0	-Inf	1	1
adra2a	NC_007133.6:29634392-29637414	0	25	3	23	25	19	1.8424	0.12471	1		6.4674	24.4089	1.91615	0.16255	0.855514		6.68761	25.4367	0.144223	0.532891	1.88554	1	1
adra2b	NC_007119.6:40605305-40606835	4	6	2	13	2	0	0.676027	0.733915	1		3.33167	5.44336	0.708251	0.797248	1		3.43807	5.70226	0.203019	0.357221	0.815204	1	1
adra2c	NC_007112.6:40290131-40291430	0	0	0	3	5	0	4.59292	0.177407	1		0	2.77462	Inf	0.285997	0.912159		0	2.5429	0	0.170857	Inf	1	1
adra2da	NC_007125.6:771901-774695	8	1	12	34	21	38	2.28318	0.0292825	0.855389		7.19334	34.7082	2.27054	0.013316	0.299117		6.30281	36.194	0.112304	0.542554	2.27235	1	1
adra2db	NC_007132.6:32786916-32788164	0	0	12	0	0	3	-1.77158	0.627181	1		4.34634	1.19966	-1.85717	0.603722	0.984099		4.4985	1.24833	0.360956	0.113201	-1.67294	1	1
adrb1	NC_007123.6:30327439-30328660	12	0	0	10	0	0	-0.0941984	1	1		3.94765	3.67246	-0.104246	1	1		4.05962	3.85288	0.316812	0.298136	-0.0876556	1	1
adrb2a	NC_007125.6:34488733-34489951	0	0	6	0	0	0	-4.22829	0.366521	1		2.17317	0	-Inf	0.346872	0.912159		2.24925	0	0.168362	0	-Inf	1	1
adrb2b	NC_007132.6:35044275-35048225	5	3	0	8	0	0	0.335296	0.939799	1		2.29055	2.93797	0.359125	0.958697	1		2.35907	3.0823	0.0229876	0.0282124	0.295474	1	1
adrb3a	NC_007119.6:37667754-37706317	0	6	6	0	0	0	-4.89575	0.13122	1		3.46457	0	-Inf	0.253595	0.912159		3.58437	0	0.118633	0	-Inf	1	1
adrb3b	NC_007121.6:41277798-41292583	3	0	0	2	28	0	3.249	0.157349	1		0.986913	10.1026	3.35567	0.112996	0.778631		1.01491	10.4798	0.0576374	0.560053	3.28049	1	1
adrbk2	NC_007121.6:44208830-44351911	440	666	398	335	467	292	-0.131779	0.562271	1		432.246	396.042	-0.126199	0.617804	0.984099		411.21	382.684	11.4474	9.86149	-0.215136	0.39985	0.67442
adrm1	NC_007134.6:9626004-9632336	1500	2311	1750	1410	1632	1362	-0.0206255	0.905493	1		1624.7	1608.49	-0.014464	0.982981	1		1580.76	1532.65	132.305	143.557	0.11776	0.37495	0.653783
adsl	NC_007114.6:24076694-24088079	664	966	557	656	588	490	0.0055576	0.980597	1		628.094	633.59	0.0125678	0.954077	1		608.095	634.269	38.6405	42.9035	0.150982	0.36255	0.643021
adss	NC_007124.6:11357477-11404417	27	20	7	23	15	7	0.0460159	1	1		15.7222	16.2645	0.0489228	0.95317	1		7.75111	16.2052	0.216234	0.438395	1.01964	1	1
adssl	NC_007132.6:26485942-26494337	997	2511	1311	1189	1364	1074	-0.0314033	0.881355	1		1343.27	1322.5	-0.0224853	0.725341	1		1246.6	1224.87	60.7197	62.8358	0.0494213	0.72055	0.876823
adssl1	NC_007128.6:663432-695526	760	879	859	497	730	583	-0.189224	0.415006	1		750.333	659.897	-0.185291	0.465994	0.934888		756.703	662.395	8.96326	6.69732	-0.42044	0.0091	0.0877359
aebp1	NC_007121.6:2779964-2809470	6	15	0	10	21	0	1.00062	0.550805	1		5.20232	10.6986	1.04019	0.588053	0.983229		2.91989	10.3642	0.0910339	0.344212	1.91882	1	1
aebp2	NC_007115.6:2997158-3015216	1135	2219	1256	1203	1531	1023	0.0543976	0.769116	1		1305.9	1363.12	0.0618668	0.688415	1		1308.06	1351.41	33.0277	30.8426	-0.09875	0.4747	0.729725
aep1	NC_007118.6:8127066-8128949	0	0	1	7	0	0	2.54656	0.472054	1		0.362195	2.57072	2.82734	0.494778	0.947242		0.374875	1.92644	0.0102409	0.0529475	2.37021	1	1
aes	NC_007133.6:21768930-21820754	43	33	24	17	31	40	0.118879	0.880086	1		29.9411	32.6106	0.123212	0.844461	1		29.0127	33.1733	0.839818	0.762077	-0.14014	0.80455	0.916881
afap1	NC_007123.6:22701973-22795047	13	9	0	4	7	4	-0.201971	0.910471	1		6.21372	5.41057	-0.199675	0.951401	1		5.95556	5.63291	0.142476	0.119752	-0.25067	1	1
afap1l1a	NC_007125.6:34222111-34293646	97	118	51	99	137	137	0.844069	0.0407617	0.97608		75.7796	136.979	0.854073	0.0381456	0.510758		70.6109	131.684	2.38096	4.1467	0.800422	0.03665	0.205308
afap1l1b	NC_007132.6:30381419-30431219	34	22	14	38	28	13	0.441781	0.590737	1		20.9909	28.522	0.442316	0.551923	0.969334		21.6459	17.5075	0.493333	0.384872	-0.358182	1	1
afap1l2	NC_007123.6:30119278-30193458	99	183	74	50	105	36	-0.545508	0.271041	1		98.7581	67.8888	-0.540726	0.233517	0.912159		93.382	60.9757	2.30336	1.58958	-0.535092	0.18995	0.48356
aff1	NC_007132.6:23799-27494	258	487	258	273	364	142	-0.0281753	0.92996	1		283.139	278.828	-0.022135	0.97518	1		245.405	258.69	25.4057	31.8666	0.32689	0.1437	0.419922
aff2	NC_007125.6:20045250-20431783	8	24	0	3	3	23	0.490625	0.75934	1		7.79735	11.3029	0.535635	0.906008	1		7.82436	10.9961	0.159633	0.253222	0.665643	1	1
aff3	NC_007120.6:21679946-21715785	15	17	3	25	1	9	0.417579	0.763942	1		9.6801	13.1147	0.438093	0.813239	1		9.98198	13.724	0.131178	0.179261	0.450537	1	1
aff4	NC_007132.6:43183547-43256569	1625	2705	1509	1403	1629	1315	-0.076036	0.637224	1		1663.33	1586.12	-0.0685728	0.584875	0.983229		1692.87	1610.53	7.01406	5.51106	-0.347918	0.009	0.087095
afg3l2	NC_007113.6:21794759-21811838	67	79	41	73	40	7	-0.328932	0.668512	1		53.8944	42.9913	-0.326093	0.634559	0.986278		53.9236	43.7533	0.980928	0.800171	-0.293838	0.5099	0.755784
afmid	NC_007122.6:44712013-44738408	93	135	107	109	81	91	0.0673579	0.87822	1		98.4056	103.52	0.073102	0.836448	1		123.29	131.707	5.50257	5.70116	0.0511496	0.9128	0.963412
afp4	NC_007127.6:45947763-45950541	4227	6516	3684	3190	4441	3156	-0.0813344	0.60107	1		4127.34	3919.42	-0.0745748	0.538921	0.964312		3974	3744.03	1005.31	1044.73	0.055493	0.64055	0.834746
aftpha	NC_007112.6:54417631-54433345	274	416	235	233	315	308	0.238223	0.345537	1		264.791	314.125	0.246488	0.359482	0.912159		267.396	324.436	3.50754	3.71654	0.0834983	0.69215	0.860702
aftphb	NC_007128.6:24551577-24569327	21	82	28	3	53	41	0.00776143	1	1		34.6989	35.2297	0.0219004	0.932282	1		35.1799	35.9011	0.812355	0.801771	-0.0189195	0.9677	0.987333
aga	NC_007125.6:36088126-36096935	301	442	230	387	363	302	0.461975	0.0487895	1		277.458	384.342	0.47012	0.0568372	0.608388		267.928	373.128	17.6163	24.6734	0.48604	0.018	0.133629
agap1	NC_007117.6:15916622-16267478	157	165	184	89	186	246	0.325368	0.448606	1		153.806	193.289	0.329647	0.238398	0.912159		155.368	190.818	0.84229	0.860616	0.0310529	0.9095	0.962339
agap2	NC_007134.6:36552352-36602177	0	4	5	3	6	16	1.78264	0.253695	1		2.67191	9.5074	1.83118	0.376742	0.912159		2.0147	6.87354	0.0660042	0.151431	1.19803	1	1
agbl1	NC_007136.6:11345664-11607088	51	47	48	81	41	107	0.956662	0.0978857	1		44.2788	86.2526	0.961951	0.0554095	0.604195		39.7352	59.4654	0.708428	1.03957	0.553293	0.2266	0.522432
agbl2	NC_007136.6:28146390-28194935	11	17	11	15	34	1	0.614935	0.586037	1		11.2618	17.2842	0.618018	0.556185	0.970688		9.70137	21.0032	0.233073	0.424514	0.865029	1	1
agbl4	NC_007119.6:15595438-15955761	0	7	27	29	1	6	0.24566	0.881749	1		11.2859	13.384	0.245993	0.766187	1		11.6793	12.4756	0.93877	0.997328	0.0872964	0.9135	0.963655
agbl5	NC_007115.6:724090-747149	413	695	383	374	362	355	-0.0919163	0.67848	1		424.172	400.427	-0.0831118	0.643922	0.989966		416.026	398.688	14.96	15.7367	0.0730179	0.7009	0.866262
agfg1a	NC_007126.6:35281544-35354877	253	345	154	281	282	212	0.396385	0.147407	1		213.263	282.323	0.404713	0.149237	0.836534		218.993	275.388	5.39712	6.3928	0.244259	0.2802	0.568273
agfg1b	NC_007113.6:16791721-16810701	237	370	227	188	265	190	-0.0434041	0.872137	1		239.821	233.684	-0.0373975	0.925525	1		236.668	238.686	7.69973	7.48407	-0.0409844	0.8538	0.939691
aggf1	NC_007132.6:8004111-8031214	833	893	716	560	771	516	-0.118625	0.58263	1		725.567	669.959	-0.115038	0.722535	1		715.881	675.926	25.0309	25.0455	0.000840081	0.99395	0.996443
agk	NC_007129.6:20543551-20551643	234	529	305	254	264	298	-0.0129268	0.969334	1		301.307	300.775	-0.00254715	0.878603	1		300.474	304.871	4.7704	4.01246	-0.249622	0.22695	0.522854
agla	NC_007113.6:20814142-20868863	82	69	55	39	58	65	-0.0513559	0.928337	1		61.7474	59.7207	-0.0481463	1	1		46.3553	46.4503	0.795744	0.83899	0.0763483	0.868	0.945292
aglb	NC_007135.6:29796690-29834771	13	26	16	32	14	26	0.759526	0.356954	1		15.6678	26.833	0.776208	0.44053	0.925389		16.1814	19.5033	0.191738	0.213362	0.154168	1	1
agmat	NC_007134.6:37380064-37387590	42	94	68	28	64	16	-0.622337	0.329646	1		58.6779	38.094	-0.623254	0.347313	0.912159		59.8672	35.5159	3.28141	2.01571	-0.703026	0.12535	0.391625
agmo	NC_007126.6:34476751-34560556	0	4	30	19	0	12	0.00636803	1	1		11.7268	11.7763	0.00608269	0.907686	1		10.2619	12.3138	0.304022	0.337588	0.151087	1	1
ago1	NC_007127.6:51218986-51288049	42	44	30	47	59	57	0.80249	0.149925	1		34.1529	59.7942	0.807999	0.169138	0.861441		34.4259	61.5536	0.758113	0.988991	0.383544	0.527	0.766341
ago2	NC_007130.6:41894777-41919819	693	1238	677	566	702	577	-0.143283	0.460245	1		739.641	673.469	-0.135213	0.410132	0.913476		739.046	675.664	2.93131	2.09287	-0.486061	0.0045	0.0545953
ago3b	NC_007130.6:10742620-10771472	434	444	299	333	472	329	0.244832	0.329761	1		346.633	411.776	0.248451	0.207127	0.899982		344.052	409.7	1.30796	1.48166	0.17989	0.4868	0.737389
ago4	NC_007130.6:48104214-48127173	429	981	375	252	387	294	-0.533622	0.0421405	0.984348		488.095	339.594	-0.52335	0.00909928	0.237278		444.52	313.779	22.4222	18.156	-0.304483	0.11945	0.38349
agpat2	NC_007132.6:7627451-7661680	1124	1669	1119	1033	1214	884	0.00011134	1	1		1134.28	1139.04	0.00604042	0.881057	1		1154.13	1140.2	10.395	8.05756	-0.367475	0.00925	0.088634
agpat3	NC_007112.6:46146000-46184268	601	1003	588	623	633	569	0.0847994	0.660675	1		626.561	668.118	0.0926477	0.659459	0.994508		631.97	682.7	11.4627	11.1168	-0.0441956	0.82895	0.928312
agpat4	NC_007124.6:35639287-35719599	703	822	315	588	713	401	0.229095	0.406457	1		522.279	614.849	0.23541	0.220304	0.908684		613.335	738.303	17.8203	19.1354	0.102721	0.66855	0.84827
agpat5	NC_007124.6:6129005-6151012	1006	1689	1041	1112	993	958	0.060931	0.735327	1		1071.52	1123.7	0.0686072	0.706097	1		1084.77	1147.96	10.7288	9.71386	-0.143375	0.31735	0.601811
agpat9l	NC_007116.6:8415004-8451883	5	9	9	5	17	0	0.14608	0.96307	1		6.84171	7.52403	0.13715	0.894299	1		6.84554	4.70051	0.217628	0.37703	0.792815	1	1
agps	NC_007120.6:1587383-1637817	912	1095	660	618	520	544	-0.331717	0.113035	1		774.75	618.477	-0.325011	0.0731655	0.675773		751.527	588.111	34.5631	28.6141	-0.272507	0.09615	0.347227
agr1	NC_007120.6:45790749-45802527	224	248	201	93	164	86	-0.696024	0.0455682	1		199.868	123.415	-0.695535	0.055994	0.606695		197.241	113.336	22.3633	12.6446	-0.822612	0.0048	0.057211
agr2	NC_007130.6:30814233-30816786	64	45	18	15	14	13	-1.27381	0.101922	1		37.2591	15.3913	-1.27548	0.145972	0.831749		27.861	15.6966	1.50983	0.786011	-0.941767	0.22455	0.520787
agrn	NC_007134.6:23559189-23988136	16	87	18	105	51	95	1.58314	0.0135161	0.592197		30.5083	93.6136	1.61752	0.00809259	0.219876		26.9785	92.5077	0.331446	0.474448	0.517477	1	1
agrp	NC_007118.6:34809670-34811841	0	0	0	0	0	0	5.12548e-15	1	1		0	0	NA	NA	NA		0	0	0	0	0	1	1
agrp2	NC_007113.6:7552443-7560177	0	0	0	0	0	1	2.0693	1	1		0	0.399888	Inf	0.880257	1		0	0.416111	0	0.0681971	Inf	1	1
agt	NC_007124.6:23858002-23865424	6	7	2	18	20	7	1.89483	0.0939855	1		4.20484	16.1012	1.93704	0.20087	0.892013		1.08805	14.8567	0.05133	0.705962	3.78172	0.2383	0.534239
agtpbp1	NC_007119.6:49896728-49946715	57	36	47	20	47	34	-0.243455	0.714428	1		43.5229	36.6662	-0.247323	0.855141	1		41.53	35.1074	0.964926	0.924802	-0.0612733	0.90035	0.958905
agtr1a	NC_007113.6:25275805-25277452	0	2	0	0	0	0	-2.28775	1	1		0.430465	0	-Inf	0.626913	0.984099		0.445039	0	0.0177312	0	-Inf	1	1
agtr1b	NC_007135.6:4735894-4826906	0	0	2	0	0	0	-2.76124	0.721673	1		0.72439	0	-Inf	0.59434	0.983229		0	0	0	0	0	1	1
agtr2	NC_007116.6:22738639-22745694	0	4	0	5	1	0	1.12878	0.724458	1		0.860931	2.17081	1.33426	0.85581	1		0.890077	2.2732	0.0322117	0.0874878	1.4415	1	1
agtrap	NC_007122.6:15905917-15928125	5	3	0	0	0	0	-4.32443	0.217871	1		2.29055	0	-Inf	0.304013	0.912159		2.35907	0	0.296817	0	-Inf	1	1
agxt2	NC_007132.6:11046546-11082399	18	11	9	22	1	0	-0.452364	0.79612	1		11.5488	8.414	-0.456879	0.819201	1		0.338302	0.732047	0.0156258	0.0336276	1.10571	1	1
agxta	NC_007117.6:27122322-27132746	0	0	1	0	0	0	-1.92937	1	1		0.362195	0	-Inf	1	1		0	0	0	0	0	1	1
agxtb	NC_007113.6:23021363-23032974	0	1	2	0	4	0	0.503899	1	1		0.939623	1.33831	0.510254	0.953659	1		0	1.38704	0	0.0655702	Inf	1	1
ahctf1	NC_007128.6:12067406-12095890	2411	3868	2477	2226	2264	2377	-0.00593422	0.972106	1		2522.83	2525.5	0.00153084	0.944121	1		2529.31	2563.18	19.3509	18.6287	-0.0548725	0.6558	0.84196
ahcy	NC_007117.6:49927461-49967635	2449	5117	2766	2475	3051	1930	-0.114255	0.527753	1		2908.83	2701.51	-0.106671	0.356069	0.912159		2832.45	2649.86	136.283	133.238	-0.0326085	0.79255	0.912679
ahcyl1	NC_007119.6:24952749-24991967	13	3	0	6	10	17	1.30804	0.386405	1		4.92232	12.3473	1.32679	0.404137	0.912159		4.84296	11.3275	0.0610343	0.115352	0.918357	1	1
ahcyl2	NC_007115.6:5016536-5083621	1672	2879	1643	1887	1798	1433	0.0741987	0.655917	1		1764.78	1867.6	0.0816976	0.577064	0.981111		1710.99	1838.85	29.8938	26.6303	-0.166776	0.37695	0.65573
ahdc1	NC_007130.6:43843751-43904527	0	26	1	1	1	7	-0.802836	0.712745	1		5.95825	3.50104	-0.767106	0.616093	0.984099		6.16038	3.64483	0.0627305	0.0403865	-0.635295	1	1
ahi1	NC_007128.6:8072689-8111228	410	551	535	370	507	411	0.0674372	0.793817	1		447.246	469.865	0.0711796	0.571053	0.97679		410.377	467.932	7.31952	8.51681	0.218563	0.2352	0.532377
ahnak	NC_007125.6:26461181-26498229	287	361	257	198	217	154	-0.361756	0.172199	1		265.198	206.901	-0.358131	0.240323	0.912159		270.284	213.457	0.626541	0.473607	-0.403718	1	1
ahr1a	NC_007127.6:20206370-20232444	1	4	0	0	1	12	1.92566	0.434352	1		1.1899	5.13323	2.10902	0.565883	0.973946		1.22838	5.34009	0.026915	0.126922	2.23746	1	1
ahr1b	NC_007133.6:12954435-13018215	0	0	0	5	0	18	6.2332	0.0329794	0.903639		0	9.03421	Inf	0.0471435	0.565288		0	3.59088	0	0.0393377	Inf	1	1
ahr2	NC_007133.6:13021492-13139953	265	224	147	101	66	128	-0.780481	0.0591641	1		188.632	110.36	-0.773364	0.0245509	0.419392		193.266	114.369	1.03122	0.517425	-0.994927	0.00065	0.0131263	Down
ahrra	NC_007135.6:42101752-42186922	6	3	18	6	13	0	-0.450599	0.775217	1		9.13904	6.55297	-0.479892	0.947116	1		9.44512	6.8196	0.705178	0.531185	-0.408774	0.86875	0.945335
ahrrb	NC_007113.6:50399363-50464098	5	2	0	0	1	6	0.361876	0.923353	1		2.07532	2.7339	0.397628	0.974347	1		2.13655	2.0112	0.107829	0.0994178	-0.117169	1	1
ahsa1a	NC_007131.6:27067996-27075091	44	29	18	13	25	17	-0.447516	0.583467	1		27.236	19.9367	-0.450087	0.685873	1		26.2117	20.7516	0.799591	0.567233	-0.495321	0.45295	0.714148
ahsa1b	NC_007128.6:43736750-43749935	1730	3172	1676	1759	2018	1729	0.106465	0.51161	1		1858.88	2012.57	0.114606	0.465676	0.934535		1840.8	1975.03	69.7316	69.2707	-0.00956727	0.94025	0.974932
ahsg1	NC_007133.6:37920958-37927975	0	0	1	0	8	0	2.62171	0.454964	1		0.362195	2.67661	2.88557	0.448899	0.925389		0.374875	2.77407	0.0235522	0.186709	2.98686	1	1
ahsg2	NC_007113.6:10336524-10343921	0	0	0	0	0	3	3.42722	0.487794	1		0	1.19966	Inf	0.432101	0.9243		0	1.24833	0	0.0630797	Inf	1	1
aicda	NC_007127.6:12770356-12775532	0	7	0	0	0	14	1.74012	0.57212	1		1.50663	5.59843	1.8937	0.631473	0.985516		1.55764	5.82556	0.152651	0.561919	1.88012	1	1
aida	NC_007131.6:51918741-51941764	102	59	82	86	98	79	0.339902	0.494863	1		75.9538	95.9628	0.337354	0.314155	0.912159		74.7116	91.1592	3.73481	4.4858	0.264331	0.4528	0.714055
aif1l	NC_007116.6:33949263-33975349	9171	15889	9130	15747	17063	14219	0.810621	7.82642e-09	2.76075e-06	Up	9743.67	17177.9	0.818018	3.04447e-17	1.01414e-14	Up	9812.68	17309.7	138.833	207.299	0.578369	5e-05	0.00170197	Up
aifm1	NC_007116.6:22046813-22069932	613	1150	555	473	575	702	-0.0175318	0.946017	1		650.195	646.81	-0.00753024	0.768366	1		657.542	654.774	18.6936	17.9353	-0.0597438	0.7196	0.876565
aifm2	NC_007124.6:6908863-6926848	37	101	62	48	64	46	0.0181437	0.987207	1		56.3665	57.4356	0.0271055	0.995412	1		56.6762	55.5277	2.99194	2.99542	0.00167266	0.992	0.995961
aifm3	NC_007116.6:12137033-12208444	15	9	5	6	13	11	0.33168	0.782316	1		8.68263	10.9517	0.334955	0.810719	1		3.1273	11.0501	0.142503	0.537473	1.9152	1	1
aifm4	NC_007126.6:25503472-25513147	79	234	127	89	82	108	-0.256752	0.545304	1		122.352	103.308	-0.244084	0.435143	0.925389		120.446	103.465	3.48689	3.00294	-0.215566	0.48965	0.74006
aifm5	NC_007132.6:39254868-39299836	1	0	3	0	11	5	1.97531	0.345871	1		1.41556	5.67978	2.00447	0.407774	0.912159		1.46293	3.12083	0.0087438	0.0130418	0.576806	1	1
aig1	NC_007131.6:37758394-37857597	0	1	5	0	0	13	1.31629	0.621364	1		2.02621	5.19854	1.35932	0.613767	0.984099		2.09714	5.40944	0.0792226	0.189511	1.2583	1	1
aim1a	NC_007128.6:25463132-25531791	91	147	127	96	104	62	-0.184059	0.65527	1		107.574	94.8447	-0.181696	0.751457	1		111.105	87.0751	0.594915	0.448886	-0.406335	1	1
aim1b	NC_007115.6:848247-881596	848	832	689	536	547	502	-0.289624	0.188569	1		707.593	580.601	-0.285373	0.188112	0.882323		705.464	572.962	5.34912	4.35835	-0.295521	0.07425	0.30414
aimp1	NC_007112.6:49650152-49675828	1326	1969	1171	1158	1544	994	0.0545848	0.76003	1		1284.14	1339.35	0.060727	0.606007	0.984099		1222.28	1287.69	120.474	139.997	0.216676	0.1211	0.3864
aimp2	NC_007114.6:60875767-60883670	2576	3631	2186	2481	2797	2149	0.154399	0.308807	1		2420.7	2706.31	0.160903	0.168372	0.861441		2468.52	2785.21	210.357	255.539	0.280702	0.0233	0.157655
aip	NC_007112.6:39276953-39291682	734	1372	674	635	849	763	0.0656458	0.744293	1		780.883	822.371	0.0746826	0.793466	1		713.333	706.911	27.8358	26.1025	-0.092753	0.5602	0.788437
aipl1	NC_007126.6:24938158-24948688	0	1	2	2	4	0	1.09193	0.76145	1		0.939623	2.0728	1.14143	0.779899	1		0.972269	2.15761	0.0568391	0.136055	1.25923	1	1
aire	NC_007113.6:23153223-23170602	2	2	3	2	1	7	0.798568	0.694686	1		2.17499	3.86828	0.830683	0.804509	1		0	2.43502	0	0.115217	Inf	1	1
ajap1	NC_007119.6:21556123-21639982	1	20	7	5	4	0	-1.15727	0.512662	1		7.16899	3.17454	-1.17522	0.575151	0.97923		7.41281	2.5429	0.187843	0.0642351	-1.54809	1	1
ajuba	NC_007118.6:23829000-23841426	838	1600	760	832	947	625	-0.045764	0.821655	1		895.318	872.323	-0.0375386	0.74372	1		900.452	883.35	13.7148	12.2791	-0.159525	0.28955	0.576217
ak1	NC_007116.6:70926039-70948370	13	10	7	5	4	5	-0.782946	0.548567	1		8.96431	5.17398	-0.79292	0.696926	1		8.8022	5.00874	1.79117	0.988001	-0.858319	0.39435	0.670804
ak2	NC_007130.6:35831562-35841787	2231	3604	1758	2283	2074	2237	0.168871	0.323153	1		2146.37	2426.88	0.177205	0.247498	0.912159		2112.86	2443.01	257.477	319.377	0.310817	0.01825	0.134828
ak3	NC_007121.6:11042595-11053746	5140	8114	5267	3560	4450	3810	-0.314136	0.0354781	0.927449		5344.99	4319.83	-0.307211	0.00399766	0.134644		5475.58	4474.78	91.1777	58.0086	-0.652416	5e-05	0.00170197	Down
ak4	NC_007117.6:31365230-31378136	119	288	147	153	129	227	0.287098	0.43943	1		154.377	190.124	0.300477	0.48354	0.944207		156.268	194.424	2.58853	2.78733	0.106755	0.6736	0.850312
ak5	NC_007113.6:9048453-9261702	0	8	4	0	2	0	-2.03796	0.419677	1		3.17064	0.669153	-2.24437	0.54702	0.968419		3.27965	0.693519	0.175999	0.0416374	-2.07962	1	1
ak5l	NC_007116.6:63496302-63521902	0	22	6	0	5	5	-0.917067	0.639922	1		6.90829	3.67232	-0.911637	0.6196	0.984099		6.69964	1.7338	0.353984	0.0956975	-1.88713	1	1
ak7a	NC_007131.6:4699486-4723770	0	7	1	12	24	0	2.59517	0.156511	1		1.86882	12.4368	2.73441	0.180085	0.871405		0.667558	0	0.0224693	0	-Inf	1	1
ak7b	NC_007128.6:18858081-18869123	0	4	8	6	43	1	2.16005	0.170825	1		3.75849	16.9902	2.17647	0.111777	0.7763		3.88908	16.5212	0.0875955	0.370411	2.0802	1	1
ak8	NC_007116.6:29071501-29111799	4	1	0	0	0	0	-3.7656	0.332105	1		1.53112	0	-Inf	0.332472	0.912159		1.35321	0	0.0261128	0	-Inf	1	1
akap10	NC_007116.6:61346983-61381711	134	200	92	68	108	68	-0.454348	0.249323	1		120.451	88.2994	-0.447966	0.265671	0.912159		110.49	81.0954	1.79268	1.14901	-0.641725	0.059	0.268323
akap11	NC_007120.6:17778092-17998923	171	272	77	178	139	110	0.115967	0.769179	1		142.686	155.864	0.127437	0.842046	1		146.115	154.469	0.677073	0.616511	-0.135184	0.63155	0.829886
akap12a	NC_007128.6:7606411-7626255	6	0	3	0	0	9	0.225692	0.951341	1		3.06041	3.59899	0.233866	0.956589	1		3.15443	3.745	0.0153808	0.0149994	-0.0362268	1	1
akap12b	NC_007131.6:26509746-26568215	18426	32646	19364	16242	16899	13842	-0.236111	0.0983102	1		20101.7	17154.1	-0.228763	0.00795478	0.217939		20708.9	17844.8	151.075	116.012	-0.380997	0.0006	0.0123241	Down
akap13	NC_007118.6:14842969-14937543	194	337	185	99	234	128	-0.299924	0.388796	1		203.36	165.834	-0.294296	0.361226	0.912159		205.744	164.849	4.90161	4.0501	-0.275299	0.28485	0.57237
akap17a	NC_007120.6:56398748-56423275	987	1382	822	1059	1135	1013	0.344728	0.0461316	1		919.87	1173.74	0.351616	0.0263182	0.433584		928.334	1211.95	9.29652	9.81437	0.078205	0.5924	0.808431
akap1a	NC_007121.6:37457112-37471465	171	322	133	97	164	118	-0.345073	0.316768	1		173.731	137.68	-0.335533	0.270786	0.912159		163.559	129.133	3.82749	2.7533	-0.475237	0.09	0.335429
akap1b	NC_007126.6:30957535-30976609	2722	3971	2263	2218	2501	2115	-0.0483978	0.748805	1		2569.8	2497.09	-0.0414052	0.724668	1		2612.98	2521.61	37.6797	32.8085	-0.199717	0.3158	0.600845
akap6	NC_007128.6:8831199-9109665	18	67	34	64	80	53	1.11261	0.0519785	1		32.6567	71.4639	1.12984	0.0609172	0.625546		31.4947	62.2548	0.386349	0.803501	1.0564	0.03255	0.191782
akap7	NC_007131.6:2397048-2462670	17	79	90	69	82	34	0.262943	0.694491	1		55.1935	66.3715	0.266066	0.527444	0.959324		52.2075	70.0916	2.75371	4.13487	0.586464	0.24095	0.535712
akap8l	NC_007112.6:58415064-58530341	10029	12963	9334	8345	10073	7777	0.00522476	0.972354	1		9470.04	9544.79	0.0113424	0.747398	1		9419.4	9482.12	562.693	663.45	0.237641	0.08915	0.334098
akap9	NC_007130.6:498501-586519	514	619	703	642	557	448	0.106975	0.687808	1		556.943	601.281	0.110509	0.368024	0.912159		543.417	597.258	6.60722	8.66491	0.391141	0.02165	0.150077
akip1	NC_007129.6:16948503-16964932	134	216	122	143	202	190	0.53216	0.0930453	1		134.76	196.079	0.541043	0.105531	0.761381		160.716	185.522	16.7915	18.3547	0.128413	0.70765	0.869778
akirin1	NC_007127.6:33167186-33186550	2997	4944	2633	2282	2568	2381	-0.188859	0.219858	1		3003.7	2649.38	-0.181083	0.0971123	0.740609		2910.97	2520.25	158.085	128.443	-0.299569	0.0133	0.111536
akirin2	NC_007131.6:2699204-2709048	5139	7070	4437	3711	4571	3725	-0.143812	0.323397	1		4819.34	4381.78	-0.137317	0.229729	0.912159		4903.78	4501.41	218.777	186.911	-0.22711	0.04985	0.245626
akna	NC_007132.6:13827010-13876022	108	75	59	81	29	61	-0.198918	0.742227	1		73.0408	63.8428	-0.194179	0.751454	1		73.0969	55.7204	1.22077	1.01087	-0.272197	0.4803	0.732884
aknad1	NC_007113.6:45658074-45685141	0	1	0	0	5	0	2.31875	0.614377	1		0.215233	1.67288	2.95837	0.565681	0.973946		0.222519	0	0.00431894	0	-Inf	1	1
akr1a1a	NC_007116.6:40920897-40931472	1	6	0	1	0	0	-1.89374	0.547507	1		1.62037	0.367246	-2.1415	0.548609	0.968685		1.67342	0.385288	0.167142	0.0411712	-2.02137	1	1
akr1a1b	NC_007117.6:33934122-33940739	433	925	544	423	643	432	0.00484415	0.986144	1		538.569	543.229	0.0124309	0.971876	1		536.902	541.8	42.0225	43.3112	0.0435797	0.80015	0.915388
akr1b1	NC_007115.6:14901286-14907624	0	9	7	3	5	0	-0.662568	0.719698	1		4.47246	2.77462	-0.688778	0.834689	1		3.50217	2.88966	0.240539	0.206964	-0.216888	1	1
akr7a3	NC_007122.6:41226570-41241747	462	683	465	410	532	410	0.0698937	0.746207	1		467.409	492.52	0.0754951	0.659616	0.994508		458.736	449.192	35.3947	36.8383	0.057673	0.8263	0.927031
akt1	NC_007128.6:1694988-1907629	15	51	11	10	19	19	-0.197368	0.859893	1		19.8956	17.6273	-0.174638	0.772303	1		20.1718	14.0476	1.73636	1.29093	-0.427658	0.6828	0.855695
akt1s1	NC_007114.6:30059622-30069715	3605	6262	3899	3186	3826	2901	-0.135326	0.375017	1		3945.93	3610.21	-0.128281	0.26511	0.912159		3875.81	3591.74	127.402	115.898	-0.136539	0.25075	0.541439
akt2	NC_007129.6:40720998-40763349	1512	2794	1702	1308	1845	1281	-0.0984318	0.585887	1		1715.22	1609.91	-0.0914156	0.525906	0.958722		1730.29	1659.73	30.7483	27.4851	-0.161855	0.22045	0.516972
akt2l	NC_007121.6:311720-321124	501	868	379	334	413	468	-0.136375	0.584353	1		488.908	447.988	-0.126105	0.410553	0.913501		489.434	450.024	41.8298	45.5449	0.122758	0.4896	0.74006
akt3a	NC_007124.6:11043036-11245830	23	2	11	19	26	10	0.726812	0.510982	1		11.9809	19.6755	0.715662	0.403604	0.912159		11.7522	20.1506	0.288225	0.461664	0.67965	1	1
akt3b	NC_007112.6:53101304-53124034	312	415	221	225	267	237	-0.0355782	0.893041	1		272.006	266.736	-0.0282253	0.906252	1		265.46	253.597	3.53919	2.82285	-0.326265	0.13915	0.412895
aktip	NC_007118.6:36195836-36212319	1247	1657	796	1148	926	1079	0.132217	0.524193	1		1055.17	1162.9	0.14024	0.460562	0.930491		1079.14	1201.28	21.2969	19.9838	-0.0918114	0.52645	0.766116
alad	NC_007116.6:53836382-53850447	96	87	98	57	78	29	-0.545662	0.291465	1		85.8016	58.6268	-0.549445	0.372806	0.912159		78.9759	52.2297	4.0493	2.59079	-0.644281	0.1107	0.370442
alas1	NC_007122.6:241308-250756	11848	15400	7926	9646	12379	7967	0.10214	0.541414	1		10083	10870.1	0.10844	0.19204	0.884317		10010	10979.1	702.467	886.584	0.335828	0.00345	0.0456971	Up
alas2	NC_007119.6:21321854-21336943	16	0	7	2	2	0	-2.35009	0.210913	1		7.7989	1.40365	-2.47409	0.376195	0.912159		4.31563	1.46409	0.102715	0.0301978	-1.76613	1	1
alcama	NC_007121.6:28845127-28949151	68	44	30	107	145	53	1.35192	0.0145892	0.619224		42.7061	109.003	1.35185	0.00256351	0.0961844		44.0416	104.051	0.73211	1.49909	1.03395	0.0174	0.130542
alcamb	NC_007126.6:19902725-19943260	6970	9025	6256	5841	5984	4738	-0.11192	0.449648	1		6501.3	6041.86	-0.105734	0.378126	0.912159		6500.66	6031.62	77.2906	59.9241	-0.367156	0.00085	0.0160819	Down
aldh16a1	NC_007114.6:31948625-31966823	219	214	192	122	134	163	-0.28159	0.411455	1		187.646	154.819	-0.27743	0.455804	0.928048		177.032	132.084	4.78779	3.572	-0.422628	0.1171	0.380093
aldh18a1	NC_007123.6:30673985-30694031	3958	5863	3685	3239	3683	3103	-0.0968837	0.499059	1		3898.67	3662.61	-0.0901091	0.440406	0.925389		3888.14	3661.18	43.8449	35.4599	-0.30622	0.01055	0.0964094
aldh1a2	NC_007118.6:30055905-30096364	731	1146	767	507	467	368	-0.649951	0.00154267	0.142323		764.938	489.6	-0.64374	0.000763484	0.0381952	Down	749.859	476.401	29.5664	19.9677	-0.566287	0.00095	0.0174652	Down
aldh1a3	NC_007118.6:9476537-9557944	18	9	2	8	3	0	-1.09606	0.500065	1		8.58296	3.9417	-1.12266	0.605427	0.984099		2.00267	2.69702	0.0895518	0.127035	0.504438	1	1
aldh1l1	NC_007117.6:20008877-20041590	105	197	90	82	86	77	-0.299247	0.443855	1		109.54	89.6791	-0.288618	0.434175	0.925006		97.9611	81.5578	2.43163	2.0251	-0.263931	0.4373	0.702836
aldh1l2	NC_007115.6:9027877-9049615	438	345	326	301	200	284	-0.213437	0.49613	1		336.42	291.025	-0.209123	0.497154	0.947242		324.858	290.045	2.74207	1.95698	-0.486636	0.01805	0.133745
aldh2.1	NC_007116.6:68802120-68822935	175	157	153	147	78	50	-0.554086	0.225594	1		146.777	100.077	-0.552525	0.200062	0.89152		147.09	94.1567	5.47276	3.48321	-0.651852	0.0407	0.218346
aldh2.2	NC_007116.6:68824609-68848201	631	821	398	489	452	363	-0.157972	0.492978	1		528.44	475.971	-0.150866	0.446119	0.925389		539.469	488.337	22.9541	21.0175	-0.127161	0.4745	0.729725
aldh3a1	NC_007126.6:20864103-20870701	223	250	151	111	92	153	-0.462774	0.210985	1		181.86	132.728	-0.454355	0.160643	0.85502		179.463	123.385	4.93039	3.19994	-0.623656	0.0237	0.159397
aldh3a2a	NC_007126.6:20894931-20904138	69	109	91	151	143	84	0.787611	0.0553642	1		79.1191	136.889	0.790911	0.0362847	0.501323		80.821	137.332	2.49916	3.97486	0.669462	0.0405	0.217722
aldh3a2b	NC_007132.6:38984760-39013538	17	0	2	1	0	0	-3.71467	0.142336	1		6.3169	0.367246	-4.1044	0.242144	0.912159		0	0.385288	0	0.0225191	Inf	1	1
aldh3b1	NC_007114.6:33990710-33999494	1322	1742	1242	1302	1072	1273	0.0887191	0.643493	1		1259.68	1345.88	0.0954887	0.513688	0.955262		1276.09	1376.03	45.4311	47.6785	0.0696576	0.61995	0.824442
aldh3b2	NC_007116.6:18973384-18984821	15	36	7	50	10	17	0.876791	0.352013	1		15.2183	28.5062	0.905467	0.414595	0.915901		15.7093	19.4802	0.45313	0.553622	0.288976	1	1
aldh4a1	NC_007122.6:41324317-41348165	64	117	37	40	57	12	-0.633307	0.330853	1		59.6376	38.5594	-0.62914	0.282863	0.912159		52.8691	38.629	2.4673	1.92471	-0.358291	0.44805	0.71059
aldh5a1	NC_007127.6:36980422-36991905	23	24	4	12	20	19	0.382994	0.683806	1		14.1807	18.6964	0.398829	0.758481	1		10.8381	17.3842	0.530293	0.852218	0.684431	0.39765	0.673112
aldh6a1	NC_007128.6:44959413-44990862	1215	2344	1299	1055	1043	957	-0.305177	0.0866357	1		1374.7	1119.1	-0.296773	0.0323984	0.476519		1389.31	1146.12	54.035	43.1894	-0.323217	0.0201	0.143377
aldh7a1	NC_007121.6:16048789-16069871	125	204	99	184	150	158	0.570782	0.0822828	1		120.886	180.942	0.581879	0.106612	0.762897		109.78	161.027	5.26733	8.07065	0.615614	0.03465	0.19926
aldh8a1	NC_007134.6:31826072-31837177	13	22	15	10	5	5	-0.971868	0.340716	1		14.4447	7.34479	-0.975745	0.508686	0.952413		14.1667	5.72538	0.595967	0.24641	-1.27417	1	1
aldh9a1a.1	NC_007119.6:21063039-21071432	2666	4572	2423	2407	2133	2488	-0.0874818	0.612074	1		2738.68	2592.53	-0.0791172	0.360463	0.912159		2769.44	2669.23	105.765	105.354	-0.00562293	0.9617	0.984672
aldh9a1a.2	NC_007119.6:21049771-21060396	199	255	276	162	183	218	-0.0877697	0.791345	1		220.315	207.897	-0.083702	0.895873	1		214.46	191.82	3.40371	2.62573	-0.37439	0.17485	0.463827
aldh9a1b	NC_007113.6:6155443-6192133	344	846	380	446	414	245	-0.122393	0.659684	1		432.887	400.279	-0.112984	0.504065	0.94918		439.529	407.573	18.6622	18.3143	-0.0271517	0.883	0.952099
aldoaa	NC_007114.6:39425125-39435194	3069	6581	3360	3119	3285	2775	-0.127543	0.446419	1		3643.03	3354.21	-0.119166	0.207777	0.90093		3617.68	3386.13	238.699	234.517	-0.0254998	0.82905	0.928312
aldoab	NC_007123.6:4015414-4033068	3	0	0	1	0	0	-1.16381	0.831025	1		0.986913	0.367246	-1.42617	0.805344	1		0.338302	0.385288	0.0325986	0.0384401	0.237804	1	1
aldob	NC_007125.6:20809200-20826504	8169	14161	7020	3997	4483	3598	-0.917153	6.63922e-10	2.67975e-07	Down	8277.88	4406.59	-0.909601	1.85664e-20	8.04987e-18	Down	13738	7977.44	945.285	575.858	-0.715036	5e-05	0.00170197	Down
aldoca	NC_007126.6:16143563-16162134	2	8	0	6	15	10	2.1081	0.127157	1		2.3798	11.221	2.23729	0.299107	0.912159		2.45676	6.88895	0.096484	0.255247	1.40353	1	1
aldocb	NC_007132.6:39585911-39616384	60	141	40	107	128	75	0.778801	0.0885915	1		64.5739	112.113	0.795928	0.101358	0.753765		64.3002	116.819	2.125	3.64119	0.776948	0.02705	0.172267
alg1	NC_007114.6:28729449-28742088	78	84	72	83	66	31	-0.104473	0.838492	1		69.8173	64.96	-0.104033	0.955843	1		73.5697	63.1796	3.10735	2.65212	-0.228538	0.62135	0.824834
alg10	NC_007115.6:28385339-28391428	40	16	8	22	0	8	-0.788984	0.548398	1		19.5001	11.2785	-0.789905	0.530842	0.960996		20.0914	11.8052	0.292841	0.152766	-0.938794	1	1
alg11	NC_007112.6:28947005-28955016	120	206	124	124	185	107	0.216875	0.537604	1		128.727	150.223	0.222797	0.505207	0.950314		129.046	154.855	1.32131	1.15188	-0.197985	0.4579	0.717099
alg12	NC_007115.6:27111242-27120140	34	99	9	92	66	68	1.18753	0.0694099	1		35.7528	83.0611	1.21612	0.0557121	0.604982		34.6804	71.7792	1.07029	2.15494	1.00965	0.0443	0.229143
alg13	NC_007132.6:34198964-34227294	59	47	22	37	27	44	0.0934084	0.895324	1		37.4935	40.2167	0.101155	0.894338	1		26.1935	29.1817	0.745619	0.808631	0.117042	0.8245	0.926144
alg14	NC_007135.6:31263993-31285994	35	35	23	9	22	12	-0.818813	0.307453	1		27.3776	15.4646	-0.824032	0.431416	0.9243		24.2003	15.7429	2.13523	1.33463	-0.677956	0.3643	0.643992
alg2	NC_007127.6:27281314-27297036	322	589	417	554	575	380	0.507482	0.0331579	0.906754		383.736	547.793	0.513517	0.0121062	0.280714		390.629	548.412	15.4275	22.1529	0.52199	0.41275	0.684623
alg3	NC_007113.6:45119739-45128970	804	1354	648	845	951	632	0.148702	0.450637	1		790.62	881.235	0.156541	0.393072	0.912159		795.293	859.986	10.8679	9.15747	-0.247049	0.177	0.466514
alg5	NC_007121.6:35040756-35058698	1028	1499	966	1058	1127	928	0.16311	0.340693	1		1010.7	1136.71	0.169515	0.25608	0.912159		994.379	1114.56	56.6684	64.681	0.190798	0.1854	0.478353
alg6	NC_007117.6:32078179-32100194	943	1720	857	1166	1051	883	0.184763	0.322916	1		990.821	1132.95	0.193388	0.281239	0.912159		1004.84	1154.88	43.5013	52.0705	0.259407	0.0763	0.308885
alg8	NC_007132.6:22856230-22864802	159	111	121	88	50	73	-0.619985	0.189668	1		120.023	78.2383	-0.617362	0.183146	0.874152		109.981	75.0541	3.04572	1.91829	-0.666964	0.055	0.258035
alg9	NC_007116.6:57073580-57092966	81	155	135	83	96	81	-0.201763	0.624549	1		108.904	94.9917	-0.197184	0.685711	1		109.447	94.8117	3.13073	2.70225	-0.212335	0.50985	0.755784
alk	NC_007128.6:47106779-47270745	15	20	5	21	26	14	0.972784	0.280371	1		11.0502	22.0096	0.994061	0.383603	0.912159		3.43201	6.18002	0.0501482	0.089051	0.828433	1	1
alkbh1	NC_007128.6:17745150-17755356	80	190	33	113	130	26	0.256929	0.677624	1		79.1643	95.3909	0.269001	0.66466	0.994948		67.5864	86.7669	3.7213	4.76483	0.356617	0.33145	0.61457
alkbh2	NC_007116.6:41192852-41204236	36	47	46	27	7	31	-0.65508	0.403419	1		38.6199	24.6542	-0.647509	0.398627	0.912159		33.6591	38.3085	1.62293	1.72055	0.0842695	0.9445	0.977337
alkbh3,si:ch1073-281m9.1	NC_007136.6:29790668-29856655	41	110	38	79	49	113	0.810087	0.140404	1		50.9268	90.594	0.83099	0.154764	0.846831		51.7027	85.2411	3.92665	5.81306	0.566	0.1579	0.441316
alkbh4	NC_007116.6:60782903-60788045	291	399	288	253	365	275	0.180386	0.464302	1		285.921	325.003	0.184838	0.39567	0.912159		289.632	315.096	33.0684	38.1474	0.206128	0.32855	0.61154
alkbh5	NC_007112.6:7824641-7832480	404	625	281	266	342	316	-0.134582	0.586732	1		369.202	338.477	-0.12535	0.516022	0.956066		342.824	317.154	25.4876	25.185	-0.0172317	0.93005	0.971164
alkbh6	NC_007116.6:36049942-36054545	176	338	191	179	252	212	0.223896	0.427431	1		199.827	234.827	0.232846	0.454467	0.927639		185.412	227.52	6.67316	7.32764	0.134979	0.5618	0.789761
alkbh7	NC_007114.6:33789001-33811811	39	84	60	57	45	21	-0.250212	0.678453	1		52.6411	44.3866	-0.246065	0.71641	1		108.348	112.254	5.14695	5.01186	-0.03837	0.958	0.983875
alkbh8	NC_007127.6:42206022-42226046	330	405	240	249	266	168	-0.195421	0.458088	1		282.656	247.623	-0.190905	0.528384	0.959822		274.747	245.136	6.28571	5.19226	-0.275715	0.2038	0.50059
allc	NC_007131.6:30452560-30468005	1	2	4	4	4	0	0.361097	0.918117	1		2.20822	2.80729	0.346297	0.910633	1		0.560821	0.346759	0.0194639	0.0103794	-0.907078	1	1
alms1	NC_007124.6:9036560-9074135	342	493	323	303	379	346	0.159224	0.489146	1		335.607	376.441	0.165653	0.464523	0.933512		333.255	384.209	3.72613	4.3658	0.228568	0.23605	0.533259
alox12	NC_007118.6:25758539-25776753	537	730	570	534	555	485	0.0868164	0.681864	1		540.228	575.745	0.0918604	0.554904	0.970123		546.612	582.918	7.27474	6.72486	-0.113392	0.50625	0.752664
alox5a	NC_007124.6:17996669-18043872	48	44	4	10	106	27	0.894863	0.344391	1		26.7096	49.9345	0.902679	0.166894	0.859633		22.0635	49.7638	0.519668	1.05064	1.01561	0.10345	0.360399
alox5ap	NC_007121.6:36514817-36520079	0	3	11	8	0	0	-0.629935	0.828583	1		4.62985	2.93797	-0.656144	0.885072	1		4.79118	3.0823	0.152502	0.0869201	-0.811063	1	1
alox5b.1	NC_007126.6:981339-990315	0	7	0	6	1	1	0.823266	0.770771	1		1.50663	2.93794	0.963482	0.903951	1		1.55764	3.0746	0.0396044	0.0844473	1.09239	1	1
alox5b.2	NC_007126.6:1002479-1015550	0	1	3	0	0	11	1.67566	0.571235	1		1.30182	4.39876	1.75657	0.581171	0.982827		1.34714	4.16111	0.0395213	0.11994	1.60162	1	1
alox5b.3	NC_007126.6:631449-643548	10361	10005	6645	5404	6111	5483	-0.362695	0.0439351	0.99906		7968.66	6221.78	-0.357009	0.000541037	0.0288078	Down	7844.13	6209.83	214.438	162.527	-0.399884	0.00045	0.00999359	Down
alp3	NC_007126.6:44475743-44790687	25	17	0	1	0	2	-3.25739	0.101349	1		11.8832	1.16702	-3.34802	0.110655	0.773872		12.2404	1.21677	0.804727	0.098063	-3.03672	0.23945	0.534894
alpi.1	NC_007133.6:38776067-38791293	0	10	2	1	0	3	-0.892546	0.764564	1		2.87672	1.56691	-0.876502	0.732019	1		2.15503	0.416111	0.110769	0.0217288	-2.34987	1	1
alpi.2	NC_007133.6:38791903-38806071	0	41	4	13	16	7	0.293089	0.855453	1		10.2733	12.9266	0.331445	0.981669	1		2.90478	7.85217	0.0743933	0.182166	1.29201	1	1
alpk1	NC_007118.6:956581-981606	347	345	266	278	341	216	0.085423	0.755074	1		284.752	302.561	0.0875188	0.575821	0.979973		282.819	300.525	2.5216	2.34548	-0.104455	0.61955	0.824258
alpk2	NC_007132.6:10770942-10785951	0	15	10	12	5	17	0.878515	0.525271	1		6.85044	12.8779	0.910632	0.608278	0.984099		7.08654	13.4311	0.0691379	0.127953	0.888064	1	1
alpk3a	NC_007129.6:26737392-26770678	0	0	1	9	0	2	3.22066	0.247467	1		0.362195	4.10499	3.50254	0.335791	0.912159		0.374875	2.75866	0.0022628	0.0169596	2.90592	1	1
alpk3b	NC_007118.6:29838834-29851620	4	0	4	0	7	1	0.0290567	1	1		2.76466	2.74192	-0.0119159	0.962218	1		2.85271	2.84343	0.0240493	0.0210404	-0.192834	1	1
alpl	NC_007122.6:27721601-27766233	1138	1370	952	269	288	148	-1.99822	7.39515e-16	6.7484e-13	Down	1014.05	254.331	-1.99535	3.78151e-24	2.06584e-21	Down	1034.59	259.222	7.48216	1.35672	-2.46333	5e-05	0.00170197	Down
als2a	NC_007120.6:13657456-13702031	115	267	77	114	123	135	0.13719	0.724185	1		123.188	137.004	0.153357	0.889881	1		123.263	136.084	1.15546	1.1822	0.0330089	0.9119	0.963244
als2b	NC_007117.6:9558217-9625657	196	406	242	227	198	201	-0.0680333	0.815099	1		239.514	229.989	-0.0585483	0.769713	1		232.334	229.624	1.85979	1.67466	-0.151272	0.50795	0.754257
alx1	NC_007129.6:16202983-16270316	13	4	2	11	2	12	0.685205	0.637869	1		5.86194	9.50752	0.69769	0.689758	1		5.288	4.65428	0.747659	0.703564	-0.087699	1	1
alx3	NC_007119.6:24779533-24788916	9	7	2	20	2	0	0.609279	0.749301	1		5.19176	8.01408	0.626314	0.753884	1		5.3521	7.6287	0.0871558	0.110344	0.340335	1	1
alx4a	NC_007118.6:26625500-26653804	0	0	0	0	0	0	5.12548e-15	1	1		0	0	NA	NA	NA		0	0	0	0	0	1	1
alx4b	NC_007129.6:38340030-38383454	2	0	6	19	3	0	1.48863	0.489923	1		2.83111	7.98141	1.49527	0.411638	0.914285		2.24925	8.36075	0.0722782	0.276119	1.93366	1	1
alyref	NC_007114.6:59589106-59599428	31165	49051	29708	27414	29086	23791	-0.114029	0.399071	1		31569.9	29312.9	-0.107011	0.211133	0.902024		30215.2	27885.1	2784.99	2806.98	0.0113464	0.9187	0.965195
amacr	NC_007132.6:19381960-19404977	153	291	160	141	150	157	-0.0631766	0.847804	1		170.916	164.751	-0.053008	0.803774	1		172.269	150.478	9.91463	9.05143	-0.131413	0.61225	0.819783
ambp	NC_007121.6:10843325-10865213	0	2	0	6	9	12	4.00329	0.015448	0.642677		0.430465	10.0133	4.53988	0.101714	0.754235		0.445039	9.00033	0.0311282	0.674845	4.43826	0.2505	0.541439
ambra1a	NC_007118.6:38982258-39089386	230	149	100	96	50	68	-0.866297	0.0696305	1		143.952	79.1768	-0.862442	0.0366351	0.503816		143.039	76.6877	1.30249	0.782506	-0.735094	0.0789	0.314029
ambra1b	NC_007136.6:7767480-7794373	160	308	250	111	177	133	-0.456519	0.173279	1		209.476	153.169	-0.451655	0.173057	0.86386		209.098	147.504	3.50542	2.61391	-0.423378	0.1004	0.355412
amd1	NC_007131.6:2937164-2966128	865	1305	901	709	849	554	-0.22478	0.246468	1		891.776	765.971	-0.219392	0.252115	0.912159		866.862	762.416	6.30952	4.88599	-0.36888	0.0194	0.140346
amdhd1	NC_007118.6:19121165-19168394	0	0	3	5	2	0	1.17871	0.657464	1		1.08659	2.50539	1.20523	0.715454	1		1.12487	2.62055	0.0450431	0.0969399	1.10578	1	1
amdhd2	NC_007114.6:13375409-13396290	634	1070	535	528	551	383	-0.259223	0.217572	1		632.641	531.415	-0.251549	0.175743	0.866418		620.411	537.307	26.6776	22.0622	-0.274053	0.1059	0.363572
amer1	NC_007116.6:21509222-21515406	182	407	233	215	306	142	0.0316994	0.922945	1		231.864	238.122	0.0384255	0.879864	1		228.564	227.019	2.60989	2.27041	-0.201036	0.3777	0.656197
amer2	NC_007135.6:24924434-24927858	0	12	1	0	2	28	1.90579	0.332452	1		2.94499	11.866	2.0105	0.392834	0.912159		3.04511	12.3446	0.0434336	0.173818	2.00069	1	1
amfr	NC_007136.6:35648013-35668320	405	801	423	560	606	495	0.39294	0.0620186	1		458.843	606.356	0.402163	0.0591576	0.619223		459.101	599.485	6.54257	7.93736	0.278801	0.11135	0.371818
amh	NC_007133.6:20723473-20736818	0	4	19	1	0	0	-4.00676	0.106685	1		7.74264	0.367246	-4.39801	0.174841	0.865963		4.26395	0.385288	0.206043	0.0219945	-3.22774	1	1
amigo1	NC_007119.6:25095732-25101185	0	25	10	10	3	0	-0.942887	0.592309	1		9.00277	4.67619	-0.945034	0.584098	0.983229		9.31173	4.89316	0.101366	0.0500602	-1.01783	1	1
amigo3	NC_007133.6:34372145-34619790	0	0	0	0	0	0	5.12548e-15	1	1		0	0	NA	NA	NA		0	0	0	0	0	1	1
ammecr1	NC_007132.6:44685057-44707583	1068	2350	1056	1158	1022	986	-0.103646	0.60638	1		1239.62	1161.5	-0.0939067	0.350972	0.912159		1212.1	1146.95	99.5527	99.4024	-0.00217934	0.9867	0.995047
amn	NC_007114.6:56806869-56810392	1	2	8	0	3	0	-1.69679	0.460282	1		3.657	1.00373	-1.86529	0.657198	0.994311		3.78234	1.04028	0.170587	0.046644	-1.87074	1	1
amn1	NC_007136.6:28450428-28460382	10	20	30	17	34	36	0.792904	0.337554	1		18.4602	32.0147	0.794317	0.307308	0.912159		18.2597	31.4318	1.21401	2.012	0.728856	0.2433	0.538021
amot	NC_007132.6:37791815-37864273	12	71	31	39	23	87	0.875432	0.246303	1		30.4572	56.8081	0.899312	0.244956	0.912159		31.2571	54.1946	0.465709	0.772229	0.729598	0.14035	0.414876
amotl1	NC_007126.6:2856871-2883476	6	6	19	11	21	17	0.824792	0.451378	1		10.1469	17.8639	0.816004	0.416618	0.917554		10.4875	13.1229	0.18573	0.232597	0.324627	1	1
amotl2a	NC_007117.6:28001455-28008813	916	1330	777	254	398	354	-1.24654	2.24649e-08	7.42525e-06	Down	869.022	368.002	-1.23968	7.68684e-11	1.3905e-08	Down	791.92	348.562	34.5813	16.3199	-1.08336	5e-05	0.00170197	Down
amotl2b	NC_007113.6:23196140-23205527	37	33	70	15	4	38	-1.02303	0.258388	1		44.6283	22.0427	-1.01765	0.19503	0.886244		38.171	19.2336	1.12114	0.573031	-0.968278	0.116	0.378256
ampd1	NC_007119.6:11042865-11075316	79	167	89	112	118	63	0.159897	0.713142	1		94.1679	105.805	0.168094	0.705912	1		91.6819	103.573	3.8827	4.59543	0.243138	0.47425	0.729579
ampd2a	NC_007133.6:1187120-1230990	28	69	31	14	23	0	-1.44993	0.159637	1		35.2903	12.8367	-1.459	0.11513	0.782478		32.0371	13.3695	0.815029	0.347013	-1.23186	0.22045	0.516972
ampd2b	NC_007119.6:25218534-25274515	152	329	104	117	192	75	-0.217131	0.595701	1		158.483	137.198	-0.208072	0.475878	0.940294		160.128	132.346	1.72466	1.28902	-0.420041	0.12325	0.388568
ampd3a	NC_007118.6:66613899-66644546	0	0	0	0	0	3	3.42721	0.487584	1		0	1.19966	Inf	0.432101	0.9243		0	0.416111	0	0.00357206	Inf	1	1
ampd3b	NC_007129.6:16773324-16806729	36	29	12	21	6	34	0.0433854	0.962871	1		22.431	23.3158	0.0558121	1	1		21.6309	17.3148	0.370794	0.267631	-0.470371	1	1
amph	NC_007113.6:31908007-31953802	2	2	1	11	0	0	1.39959	0.53458	1		1.4506	4.03971	1.4776	0.648199	0.991515		1.49652	0	0.0298053	0	-Inf	1	1
amt	NC_007119.6:26377435-26389700	47	62	57	16	58	73	0.133825	0.855003	1		49.4512	54.4732	0.139541	0.782401	1		45.7672	53.2545	1.29808	1.39067	0.0994069	0.8216	0.925153
amy2a	NC_007113.6:15944172-15958382	0	0	0	4	0	0	3.71539	0.478679	1		0	1.46899	Inf	0.380874	0.912159		0	1.54115	0	0.091576	Inf	1	1
anapc1	NC_007124.6:46717290-46885829	619	1034	405	419	591	336	-0.245091	0.323089	1		572.873	485.973	-0.237338	0.205375	0.896421		524.346	458.239	8.56031	8.27622	-0.0486902	0.7836	0.908547
anapc10	NC_007134.6:43916596-43922411	862	1397	847	779	932	704	-0.0257067	0.888243	1		891.032	879.431	-0.018907	0.929787	1		875.992	881.007	129.806	138.325	0.0917033	0.5433	0.776499
anapc11	NC_007117.6:21773750-21779562	266	411	293	247	336	323	0.229919	0.36636	1		282.09	332.291	0.236293	0.327087	0.912159		270.986	309.386	98.4475	110.175	0.162365	0.4329	0.700022
anapc13	NC_007132.6:24499634-24500456	160	238	130	128	172	193	0.258556	0.430572	1		150.946	181.733	0.267787	0.449474	0.925389		136.04	174.089	44.5702	62.1805	0.480382	0.1014	0.357168
anapc15	NC_007126.6:46620630-47687382	187	276	145	191	205	188	0.293908	0.299189	1		173.44	213.911	0.302574	0.341338	0.912159		154.411	194.763	30.0791	34.1422	0.182797	0.90075	0.959069
anapc16	NC_007123.6:48335827-48344278	785	1357	707	853	711	708	0.0402467	0.837044	1		806.385	834.266	0.049038	0.896109	1		748.245	792.746	165.723	188.637	0.186834	0.24355	0.538103
anapc2	NC_007116.6:53908968-53933971	235	349	206	212	130	175	-0.255715	0.412961	1		227.037	191.332	-0.24685	0.362594	0.912159		224.082	191.38	7.65968	6.90819	-0.148976	0.52975	0.76784
anapc4	NC_007131.6:23576263-23595614	350	478	265	253	381	264	0.0479227	0.850183	1		314.003	325.957	0.0539059	0.795787	1		309.351	312.207	8.57473	8.90461	0.0544611	0.7908	0.912349
anapc5	NC_007119.6:40152736-40171304	139	248	159	222	211	243	0.660864	0.0239123	0.780513		156.694	249.297	0.669919	0.0283662	0.448912		159.321	244.311	4.47376	7.03646	0.653363	0.00925	0.088634
anapc7	NC_007119.6:11709065-11732285	171	412	278	145	206	145	-0.454012	0.150481	1		245.62	180.157	-0.447173	0.124538	0.804752		196.863	140.646	12.0449	9.57979	-0.330355	0.20195	0.498559
and1	NC_007135.6:26134461-26138318	170	149	67	131	137	83	0.175287	0.686815	1		112.262	127.137	0.179516	0.584412	0.983229		115.116	132.1	4.07756	4.65653	0.19155	0.52255	0.763716
and2	NC_007113.6:31779982-31784434	0	6	1	0	0	0	-3.92429	0.31904	1		1.65359	0	-Inf	0.289514	0.912159		1.70999	0	0.0661113	0	-Inf	1	1
and3	NC_007121.6:22879103-22885306	12	0	3	12	7	0	0.432648	0.820349	1		5.03424	6.74899	0.422899	0.75741	1		5.18425	7.05077	0.430276	0.544654	0.340078	1	1
and4	NC_007125.6:99685-136391	1	10	1	10	5	0	0.835963	0.68168	1		2.84349	5.34535	0.910619	0.796222	1		2.93837	4.89316	1.09151	1.80806	0.728112	0.77315	0.902723
angel1	NC_007128.6:52526640-52543866	283	225	56	123	161	71	-0.34828	0.492563	1		161.809	127.43	-0.344586	0.360605	0.912159		163.236	123.177	7.31221	6.02865	-0.278474	0.3143	0.59952
angel2	NC_007131.6:38017212-38031548	1052	1509	1019	1069	995	1057	0.135897	0.454942	1		1039.94	1148.17	0.142837	0.361429	0.912159		1030.61	1147.67	26.5287	27.5891	0.0565441	0.69145	0.860443
angpt1	NC_007130.6:47221163-47366291	0	5	19	2	5	9	-0.396358	0.826781	1		7.95787	6.00636	-0.405891	0.915898	1		8.23522	6.24937	0.539136	0.46492	-0.213667	1	1
angpt2a	NC_007124.6:6158133-6195551	0	56	20	21	10	6	-0.534417	0.690574	1		19.2969	13.4573	-0.519986	0.559097	0.971794		19.2088	11.212	0.940079	0.592875	-0.665054	0.6511	0.839576
angpt2b	NC_007130.6:36212572-36265298	0	2	2	2	3	0	0.557711	0.863693	1		1.15486	1.73822	0.5899	0.940537	1		1.19479	1.04028	0.0879991	0.0839565	-0.0678472	1	1
angpt4	NC_007117.6:51932229-52030543	5	1	1	1	15	0	1.26167	0.584398	1		2.22228	5.38589	1.27714	0.561014	0.972358		1.91403	5.58668	0.103185	0.312456	1.59843	1	1
angptl1a	NC_007131.6:16047619-16256836	0	0	0	0	0	4	3.81205	0.427765	1		0	1.59955	Inf	0.406867	0.912159		0	1.66444	0	0.0542264	Inf	1	1
angptl1b	NW_008805584.1:439-4310	0	43	5	9	66	12	1.40616	0.270539	1		11.066	30.1859	1.44774	0.20261	0.893804		11.4427	31.347	0.983316	3.26533	1.7315	0.02095	0.147454
angptl2a	NC_007116.6:4246234-4484023	1	0	0	2	0	13	3.78943	0.155672	1		0.328971	5.93303	4.17274	0.222988	0.90946		0.338282	3.26722	0.0278727	0.304201	3.4481	1	1
angptl2b	NC_007119.6:32905393-33104970	19	12	9	1	0	0	-4.64857	0.00661688	0.37484		12.093	0.367246	-5.04128	0.0505432	0.578718		12.4718	0.385288	0.129067	0.00383821	-5.07154	1	1
angptl3	NC_007117.6:32339164-32417638	1	8	9	14	0	9	0.697276	0.686011	1		5.31059	8.74044	0.718834	0.722028	1		2.90506	8.33763	0.0952124	0.279876	1.55556	1	1
angptl4	NC_007113.6:24881109-24886871	71	55	85	92	80	126	0.749438	0.135621	1		65.9813	110.939	0.749632	0.0593482	0.619922		67.8998	111.61	2.05633	3.34393	0.701477	0.0496	0.24495
angptl5	NC_007132.6:22784246-22796139	25	36	11	154	16	266	3.05178	0.000191223	0.0276791	Up	19.9568	168.279	3.07591	2.51932e-10	4.27424e-08	Up	19.3544	164.765	0.757763	5.86853	2.95318	5e-05	0.00170197	Up
angptl6	NC_007114.6:54269623-54296069	28	8	5	5	1	0	-2.48233	0.121185	1		12.744	2.17081	-2.55352	0.198988	0.890605		13.127	2.2732	0.395511	0.227968	-0.794882	1	1
angptl7	NC_007119.6:46002968-46314010	0	0	0	1	2	26	6.56876	0.0141734	0.610213		0	11.4335	Inf	0.0212033	0.390801		0	11.8977	0	0.580701	Inf	1	1
ank1a	NC_007116.6:68126793-68270711	53	78	30	41	74	49	0.387601	0.489161	1		45.0895	59.4103	0.397922	0.512116	0.954608		38.5837	58.0321	0.827985	1.28054	0.629077	0.14935	0.429084
ank1b	NC_007132.6:20988897-21111924	23	79	67	30	53	39	-0.144819	0.831697	1		48.8368	44.3456	-0.139178	0.852682	1		49.6567	25.3982	0.445642	0.225303	-0.984019	1	1
ank2a	NC_007112.6:13382776-13473740	6	26	8	10	3	7	-0.507384	0.705278	1		10.4674	7.47541	-0.485684	0.704374	1		8.90028	7.80594	0.0280364	0.0232912	-0.267516	1	1
ank2b	NC_007118.6:57686214-57796505	0	0	0	1	0	14	5.64198	0.0897876	1		0	5.96567	Inf	0.1284	0.809503		0	6.21084	0	0.188322	Inf	1	1
ank3a	NC_007128.6:20680246-20877766	24	30	30	21	13	49	0.31856	0.7004	1		25.2181	31.6562	0.328025	0.694123	1		16.276	30.9386	0.118742	0.192477	0.69686	1	1
ank3b	NC_007123.6:7606701-7902891	5	25	10	22	39	20	1.419	0.104367	1		10.6476	29.1257	1.45176	0.166032	0.856797		9.43358	25.5369	0.0721086	0.265784	1.88201	1	1
ankar	NC_007120.6:41244086-41276111	18	17	4	4	30	7	0.370488	0.762401	1		11.0292	14.3055	0.37524	0.749237	1		5.05981	13.7008	0.0828081	0.225724	1.44672	1	1
ankdd1a	NC_007118.6:13329542-13365778	190	328	166	167	162	123	-0.238739	0.427064	1		193.225	164.718	-0.230287	0.433267	0.924828		165.53	151.256	1.51899	1.07637	-0.496941	0.06105	0.274048
ankdd1b	NC_007116.6:45315876-45358699	26	40	26	73	29	39	0.960233	0.139573	1		26.5796	52.1073	0.971165	0.149706	0.838127		19.8566	17.677	0.794253	0.684348	-0.21487	0.8516	0.938651
ankef1a	NC_007131.6:34966039-34999332	33	39	2	13	3	11	-0.983318	0.403553	1		19.9745	10.1767	-0.97289	0.361491	0.912159		20.592	10.6262	0.376595	0.136847	-1.46045	1	1
ankef1b	NC_007128.6:12242951-12252995	0	5	0	2	22	40	4.18349	0.00793179	0.429904		1.07616	24.0907	4.48451	0.00713893	0.201863		1.1126	17.6154	0.0345138	0.52465	3.92611	1	1
ankfy1	NC_007116.6:30396128-30430687	859	1714	880	973	809	792	-0.0476077	0.814688	1		970.227	944.714	-0.0384438	0.660411	0.994508		975.926	949.959	13.3771	12.5535	-0.091675	0.53265	0.76946
ankha	NC_007135.6:10208760-10253891	289	285	232	323	256	318	0.458671	0.100921	1		240.443	331.436	0.463036	0.0561639	0.60733		246.659	345.542	4.5821	5.61063	0.292152	0.17365	0.461823
ankhb	NC_007113.6:31974396-32023094	15	10	5	5	0	0	-2.20809	0.230289	1		8.89787	1.83623	-2.27671	0.319944	0.912159		7.31175	1.15586	0.153211	0.0236506	-2.69558	1	1
ankhd1	NC_007132.6:26371320-26446769	2740	4775	2764	2161	2726	2336	-0.15809	0.316844	1		2930.22	2639.81	-0.150575	0.183625	0.875452		2970.43	2708.25	40.7514	41.5662	0.0285631	0.81585	0.921797
ankib1a	NC_007130.6:44310056-44365096	82	169	46	84	57	23	-0.446511	0.444968	1		80.0109	59.117	-0.436624	0.318546	0.912159		79.5	56.699	1.86215	1.46086	-0.350155	0.39845	0.673735
ankib1b	NC_007127.6:16132418-16213024	243	304	107	178	222	139	0.0768819	0.826951	1		184.126	195.23	0.0844867	0.816039	1		179.132	186.487	1.47573	1.30426	-0.178196	0.472	0.727698
ankk1	NC_007126.6:22078296-22089222	0	0	0	1	0	0	2.01157	1	1		0	0.367246	Inf	0.880257	1		0	0.385288	0	0.012057	Inf	1	1
ankle2	NC_007116.6:18439245-18458996	32	53	82	12	25	48	-0.696068	0.356923	1		51.6344	31.966	-0.691795	0.328083	0.912159		45.7913	33.2658	1.01714	0.886087	-0.198994	0.69675	0.863598
ankmy1	NC_007133.6:15525636-15543620	0	3	0	27	15	0	4.14813	0.0367788	0.934601		0.645698	14.9343	4.53163	0.0371215	0.506019		0.667558	15.2574	0.0216329	0.535059	4.6284	1	1
ankmy2a	NC_007126.6:34715341-34732851	100	159	154	112	83	77	-0.305634	0.462322	1		122.897	99.6928	-0.30189	0.509033	0.952492		125.442	94.149	3.50246	2.42556	-0.53005	0.09045	0.336062
ankmy2b	NC_007130.6:31455611-31467089	0	1	0	0	0	2	1.31129	1	1		0.215233	0.799775	1.8937	0.955116	1		0	0	0	0	0	1	1
ankra2	NC_007116.6:34381411-34387120	187	232	124	222	141	267	0.581002	0.102741	1		156.364	235.474	0.590662	0.0661374	0.650396		132.675	212.063	5.17859	7.77107	0.585554	0.0272	0.172835
ankrd10a	NC_007112.6:28337096-28360419	244	441	288	197	188	207	-0.366791	0.172339	1		279.499	218.025	-0.35835	0.171261	0.863256		275.809	223.452	8.81125	6.84536	-0.364222	0.1223	0.387611
ankrd10b	NC_007120.6:8950985-8989606	144	201	74	125	95	68	-0.171811	0.689762	1		117.436	104.883	-0.163095	0.635202	0.986596		111.241	91.583	5.05322	5.06608	0.00366514	0.9916	0.995944
ankrd11	NC_007118.6:55883476-56108600	21051	23889	16433	17326	18419	16814	0.0891183	0.560277	1		18018.8	19249.2	0.0952935	0.251047	0.912159		18523.3	19950.2	63.8031	60.8603	-0.0681257	0.539	0.773046
ankrd12	NC_007113.6:54966439-55054686	482	439	243	439	684	544	0.828274	0.00265392	0.209115		341.065	607.61	0.833102	4.74801e-05	0.00358265	Up	347.34	622.772	3.0129	5.34256	0.826379	0.0003	0.00741204	Up
ankrd13a	NC_007116.6:19429536-19449835	143	280	195	163	95	92	-0.477661	0.200537	1		177.936	128.436	-0.470314	0.160476	0.854799		177.623	115.517	5.30261	2.89448	-0.873397	0.05535	0.259053
ankrd13b	NC_007126.6:28550010-28606081	0	1	0	0	1	0	0.353149	1	1		0.215233	0.334577	0.636439	1	1		0.222519	0	0.00991265	0	-Inf	1	1
ankrd13c	NC_007122.6:45024958-45087702	1153	1844	1085	930	1107	982	-0.0893818	0.604081	1		1169.17	1104.61	-0.0819594	0.565859	0.973946		1168.24	1112.73	25.5175	22.914	-0.155258	0.49905	0.747377
ankrd13d	NC_007125.6:21485272-21519461	61	71	58	83	144	45	0.777968	0.129308	1		56.3561	96.6554	0.77828	0.0671355	0.653291		57.0534	89.7413	1.23592	1.89727	0.618343	0.1095	0.368705
ankrd16	NC_007115.6:11459249-11463853	46	94	75	71	46	19	-0.353049	0.559597	1		62.5292	49.0629	-0.349898	0.578262	0.981496		57.0868	44.9246	4.18911	3.43095	-0.288035	0.51755	0.760185
ankrd1a	NC_007128.6:23442665-23449928	16	2	0	0	8	4	-0.393585	0.880632	1		5.694	4.27616	-0.413125	0.943815	1		5.41283	3.19019	0.126106	0.0541174	-1.22048	1	1
ankrd1b	NC_007123.6:16391933-16403506	0	0	2	0	0	0	-2.76141	0.722217	1		0.72439	0	-Inf	0.59434	0.983229		3.45582	5.78624	0.157296	0.233687	0.5711	1	1
ankrd2	NC_007124.6:40603728-40615143	0	0	0	0	0	0	5.12548e-15	1	1		0	0	NA	NA	NA		0	0	0	0	0	1	1
ankrd22	NC_007123.6:17032903-17036748	27	91	25	66	37	62	0.685885	0.263103	1		37.5233	61.4106	0.710703	0.342513	0.912159		35.64	57.1228	1.92496	2.7648	0.52235	0.2456	0.539266
ankrd24	NC_007133.6:21334185-21368190	1	4	3	0	1	4	-0.25229	1	1		2.27649	1.93413	-0.235127	0.959885	1		1.97813	1.66444	0.0496216	0.0398194	-0.317499	1	1
ankrd27	NC_007136.6:35854388-35878884	162	184	136	165	169	147	0.303731	0.340039	1		142.155	175.923	0.307479	0.307436	0.912159		128.718	161.998	5.86244	8.2183	0.487339	0.08055	0.317829
ankrd28b	NC_007127.6:20249931-20346914	387	567	444	383	533	286	0.0757075	0.768512	1		410.163	433.353	0.0793426	0.564881	0.973946		386.992	405.123	5.55328	5.37806	-0.0462546	0.81035	0.919371
ankrd29	NC_007133.6:16380658-16404866	59	14	36	31	25	5	-0.694235	0.440305	1		35.4616	21.7485	-0.705341	0.542926	0.96715		35.1016	21.0676	1.41154	0.801446	-0.816587	0.19465	0.490083
ankrd31	NC_007116.6:50355421-50364489	33	33	14	76	28	13	0.874095	0.276814	1		23.0295	42.4774	0.883216	0.223657	0.909937		22.7039	33.7666	0.696687	0.934482	0.423656	0.46875	0.725429
ankrd33aa	NC_007134.6:27936015-27948673	0	0	0	22	9	17	7.21502	0.000285056	0.0387242	Up	0	17.8887	Inf	0.00199767	0.0804813		0	18.2858	0	1.1166	Inf	5e-05	0.00170197	Up
ankrd33ab	NC_007117.6:39281682-39288297	0	0	2	1	23	12	4.05584	0.0320816	0.891354		0.72439	12.8612	4.15011	0.0437365	0.545868		0.74975	12.6606	0.0340828	0.657508	4.26989	1	1
ankrd33ba	NC_007135.6:21894244-21914634	0	1	0	1	1	0	1.15841	1	1		0.215233	0.701823	1.70521	0.92291	1		0.222519	0.732047	0.00547825	0.0175141	1.67673	1	1
ankrd33bb	NC_007113.6:30547583-30566380	0	1	12	5	23	0	1.06905	0.61185	1		4.56157	9.53149	1.06317	0.437769	0.925389		4.72102	9.9019	0.0724455	0.130136	0.845052	1	1
ankrd34a	NC_007127.6:42891951-42916654	11	0	4	3	2	0	-1.43084	0.473212	1		5.06746	1.77089	-1.51679	0.667385	0.995035		5.22082	1.84938	0.0441915	0.0134647	-1.71459	1	1
ankrd34ba	NC_007121.6:3004337-3012227	5	0	0	0	0	0	-3.85509	0.432894	1		1.64485	0	-Inf	0.345902	0.912159		1.69151	0	0.0670507	0	-Inf	1	1
ankrd34bb	NC_007116.6:25548650-25560442	44	105	81	47	101	44	0.0443037	0.947262	1		66.412	68.6479	0.0477718	0.867616	1		68.6147	71.4401	2.48514	3.16752	0.350026	0.48555	0.736359
ankrd34c	NC_007129.6:26137553-26143117	9	14	0	1	0	0	-3.66187	0.118947	1		5.974	0.367246	-4.02388	0.222995	0.90946		6.15999	0.385288	0.0631042	0.00395697	-3.99527	1	1
ankrd37	NC_007112.6:17002488-17005836	64	80	17	44	27	57	0.0958964	0.9011	1		44.4301	47.986	0.111077	0.987653	1		39.8057	37.8969	3.43712	3.23666	-0.0866946	0.8606	0.942519
ankrd39	NC_007119.6:51586576-51592757	37	57	53	22	55	76	0.375503	0.565928	1		43.6365	56.8726	0.382197	0.499668	0.947242		44.8466	56.3985	6.51441	10.3704	0.670766	0.2539	0.543648
ankrd40	NC_007114.6:17913133-17930885	65	166	79	93	198	67	0.560451	0.23003	1		85.7252	127.193	0.569224	0.158975	0.851239		86.0952	124.279	1.7333	2.24665	0.374254	0.2456	0.539266
ankrd44	NC_007120.6:32295589-32348654	48	102	75	66	84	48	0.135325	0.795173	1		64.909	71.5373	0.140278	0.74986	1		66.3013	74.5301	0.427783	0.494354	0.208665	1	1
ankrd45	NC_007113.6:35745575-35749319	0	1	0	5	0	2	2.88504	0.356353	1		0.215233	2.63601	3.61439	0.49344	0.947242		0.222519	0.832222	0.0248183	0.0789928	1.67032	1	1
ankrd46a	NC_007132.6:43482175-43490211	72	303	118	106	59	81	-0.546741	0.253955	1		131.64	91.059	-0.531729	0.102081	0.754827		118.935	79.6236	5.94233	3.88254	-0.614029	0.06275	0.277445
ankrd46b	NC_007118.6:50635888-50642194	0	29	20	26	4	32	0.789597	0.528267	1		13.4857	23.6831	0.812434	0.507563	0.952059		13.9506	24.7201	0.708403	1.34991	0.930222	0.3952	0.671883
ankrd49	NC_007126.6:2887868-2894170	31	172	83	129	86	128	0.703658	0.171802	1		77.2803	127.334	0.720445	0.133865	0.820915		60.7865	98.3101	1.65572	2.36824	0.516356	0.15945	0.443106
ankrd52a	NC_007134.6:32435553-32464179	93	145	122	87	102	42	-0.356015	0.430794	1		105.991	82.8725	-0.354974	0.493004	0.947242		99.2457	76.21	3.21044	2.62582	-0.290003	0.3874	0.665224
ankrd52b	NC_007122.6:2447917-2470399	112	99	43	57	90	41	-0.13089	0.807976	1		73.7272	67.4403	-0.128585	0.871403	1		74.9262	61.4457	1.79891	1.39347	-0.368442	0.3327	0.615755
ankrd54	NC_007114.6:25904793-25913888	267	487	345	254	272	234	-0.199493	0.425145	1		317.611	277.859	-0.192907	0.458673	0.929207		299.635	268.299	12.5032	10.3429	-0.273656	0.20075	0.497216
ankrd55	NC_007121.6:5823108-5846996	9	0	2	3	4	6	0.400242	0.834985	1		3.68513	4.83937	0.393105	0.843087	1		3.41959	5.03957	0.108271	0.163692	0.596335	1	1
ankrd63	NC_007128.6:2102772-2104234	9	18	1	3	8	2	-0.653645	0.675171	1		7.19712	4.57813	-0.652663	0.733485	1		4.38022	4.34605	0.227986	0.236877	0.0551887	1	1
ankrd66	NC_007128.6:6378753-6443684	4	0	5	0	3	10	0.673386	0.749185	1		3.12686	5.00261	0.677966	0.758575	1		3.07523	6.35732	0.374813	0.734967	0.971506	0.67135	0.849593
ankrd6a	NC_007128.6:15749247-15764640	32	18	1	18	4	16	-0.0510832	0.977867	1		14.7635	14.3469	-0.0412867	0.973909	1		13.8527	14.2094	0.803577	0.839943	0.0638544	0.94285	0.976096
ankrd6b	NC_007131.6:1182636-1218894	99	123	74	161	172	110	0.898958	0.012986	0.580169		85.8442	160.661	0.904232	0.013376	0.299335		81.7625	155.063	4.25313	9.39023	1.14264	0.0009	0.0168439	Up
ankrd9	NC_007128.6:29259595-29260768	2	6	0	0	22	0	1.82221	0.437415	1		1.94934	7.36068	1.91686	0.432054	0.9243		2.01172	6.24167	0.193717	0.621456	1.6817	1	1
anks1ab	NC_007117.6:54350412-54414447	3	7	2	7	0	1	-0.13658	1	1		3.21793	2.97061	-0.115373	0.973188	1		2.57254	2.69702	0.0418362	0.0447035	0.0956338	1	1
anks1b	NC_007115.6:17899003-18212788	25	3	1	15	15	25	1.14809	0.359184	1		9.23217	20.5245	1.15261	0.287236	0.912159		9.49998	17.7001	0.212439	0.415406	0.967472	1	1
anks3	NC_007135.6:37773242-37793020	240	395	230	232	281	231	0.127653	0.605795	1		247.275	271.591	0.135322	0.628396	0.984387		238.39	253.52	5.68317	5.76222	0.0199285	0.9269	0.969563
anks4b,dxo	NC_007114.6:60354299-60394337	297	539	313	225	335	214	-0.229293	0.365723	1		327.082	280.29	-0.222734	0.380426	0.912159		318.709	282.794	8.14511	6.0161	-0.437105	0.04325	0.226113
anks6	NW_003336693.1:2360-2649	41	65	30	27	12	20	-0.816072	0.254739	1		38.3438	21.9283	-0.806197	0.277934	0.912159		26.6971	21.3527	29.353	26.184	-0.164823	0.80695	0.918307
ankzf1	NC_007120.6:12896843-12914344	1721	1916	1010	1174	1395	1161	0.0128338	0.949474	1		1344.36	1362.15	0.0189652	0.85562	1		1350.66	1343.11	49.9596	49.2802	-0.0197541	0.89645	0.957171
anln	NC_007130.6:35846034-35863596	3103	4105	2869	2757	3046	2387	0.0147872	0.924839	1		2943.46	2986.15	0.0207714	0.736615	1		2985	3060.98	25.0559	22.2774	-0.169565	0.15875	0.442423
ano1	NC_007118.6:54052995-54170389	172	271	77	127	268	213	0.621694	0.111553	1		142.8	221.483	0.633198	0.0630863	0.635392		132.248	222.804	1.63314	2.39687	0.553508	0.033	0.193483
ano10a	NC_007127.6:8067641-8125189	296	393	270	276	311	342	0.284068	0.250678	1		279.755	342.175	0.290572	0.233781	0.912159		275.673	339.647	6.0804	7.20377	0.244587	0.2327	0.529992
ano10b	NC_007136.6:13431856-13461814	6	20	12	17	10	15	0.532271	0.585146	1		10.6248	15.5873	0.55293	0.705398	1		10.9787	16.2592	0.238631	0.342169	0.519925	1	1
ano11	NC_007134.6:24243635-24269336	0	13	1	7	0	12	1.1302	0.589872	1		3.16022	7.36938	1.22152	0.722942	1		0.374875	6.91977	0.00723371	0.132529	4.19543	1	1
ano2	NC_007115.6:4258537-4365950	17	5	4	15	26	29	1.66368	0.103708	1		8.11745	25.8044	1.66852	0.108868	0.769313		2.16407	22.2388	0.0446434	0.42093	3.23706	1	1
ano3	NC_007136.6:34870855-34963120	86	149	72	62	179	59	0.292275	0.558275	1		86.4392	106.252	0.29773	0.446506	0.925389		83.129	101.416	1.09014	1.33562	0.292998	0.3736	0.652523
ano5a	NC_007136.6:34684622-34740614	38	126	40	23	33	43	-0.578142	0.354942	1		54.108	36.6829	-0.560736	0.271817	0.912159		55.4429	35.3078	0.725556	0.416243	-0.801663	0.09095	0.336636
ano5b	NC_007118.6:32563204-32624531	103	96	43	57	66	55	-0.114615	0.821269	1		70.1207	65.0089	-0.109203	0.856902	1		70.9914	64.5435	0.886185	0.761762	-0.218268	0.65295	0.8401
ano6	NC_007115.6:2030713-2065130	50	7	2	4	1	20	-0.931014	0.524576	1		18.6796	9.80132	-0.930413	0.47113	0.938512		18.2076	4.80069	0.503237	0.116743	-2.1079	1	1
ano8a	NC_007113.6:24665347-24695763	10	35	4	14	10	32	0.752076	0.466769	1		12.2716	21.2836	0.794416	0.61991	0.984099		9.28768	21.4066	0.129264	0.282514	1.128	1	1
ano8b	NC_007122.6:5968123-6004631	8	29	5	23	22	24	1.20408	0.17514	1		10.6845	25.4047	1.24957	0.30577	0.912159		9.90922	25.7449	0.262507	0.628173	1.25881	1	1
ano9a	NC_007136.6:34650688-34677374	315	472	126	149	231	148	-0.400593	0.263887	1		250.852	191.19	-0.391829	0.130809	0.813274		286.765	234.876	7.51587	4.9116	-0.613748	0.00535	0.0620123
ano9b	NC_007118.6:32630489-32652848	1463	1574	928	840	1197	819	-0.162767	0.433027	1		1156.18	1036.48	-0.157667	0.401924	0.912159		1118.44	1022.52	11.9566	9.28591	-0.364692	0.01135	0.10117
anos1a	NC_007112.6:31210448-31246946	0	0	3	2	0	4	1.06049	0.728646	1		1.08659	2.33404	1.10303	0.784235	1		1.12462	0.770576	0.0500016	0.036339	-0.460458	1	1
anos1b	NC_007133.6:38837287-38927126	11	0	6	3	1	1	-1.58136	0.413102	1		5.79185	1.8362	-1.6573	0.599396	0.984099		2.24925	1.91873	0.0437071	0.0314687	-0.47395	1	1
anp32a	NC_007118.6:33074476-33078852	13294	19977	11827	8285	9236	7781	-0.494018	0.000277378	0.0379267	Down	12956.7	9244.31	-0.487063	1.05877e-07	1.34513e-05	Down	12695.6	9105.73	254.364	146.701	-0.794013	5e-05	0.00170197	Down
anp32b	NC_007112.6:25966641-25972386	21427	35158	20740	14687	15206	14636	-0.445377	0.00151385	0.141529		22127.9	16334.1	-0.437984	1.85979e-07	2.24779e-05	Down	22301.6	16609	782.97	562.558	-0.476955	5e-05	0.00170197	Down
anp32e	NC_007130.6:42759004-42772378	32771	54090	35569	32068	31597	27829	-0.0838716	0.559193	1		35305.6	33476.9	-0.0767276	0.348903	0.912159		35594.5	33941.5	540.646	437.742	-0.304604	0.00715	0.0748613
anpepa	NC_007129.6:21088461-21108597	1	15	5	17	35	5	1.84054	0.111734	1		5.36844	19.9528	1.89402	0.17042	0.863005		4.05097	19.7267	0.0626591	0.288546	2.2032	1	1
anpepb	NC_007136.6:10714755-10730975	0	0	2	2	0	0	0.0617644	1	1		0.72439	0.734493	0.0199809	1	1		0.74975	0	0.0149398	0	-Inf	1	1
antxr1a	NC_007119.6:50061528-50144252	0	0	7	10	0	0	0.531349	0.915828	1		2.53537	3.67246	0.534554	0.804808	1		2.62412	0	0.0708198	0	-Inf	1	1
antxr1b	NC_007121.6:41052467-41125544	13	4	2	1	10	13	0.596535	0.706816	1		5.86194	8.91155	0.604298	0.720499	1		2.77051	8.87704	0.112143	0.400018	1.83472	1	1
antxr1c	NC_007123.6:2642523-2705622	24	5	3	13	11	5	0.063859	0.968862	1		10.0581	10.454	0.0557021	0.91361	1		9.60671	10.2101	0.244553	0.239998	-0.0271263	1	1
antxr1d	NC_007124.6:31166448-31205349	8	8	0	4	6	0	-0.31762	0.946796	1		4.35363	3.47644	-0.324606	0.933569	1		4.48657	3.23642	0.188089	0.13429	-0.486071	1	1
antxr2a	NC_007116.6:38788925-38873904	56	27	56	94	75	178	1.55621	0.00883193	0.461264		44.5166	130.794	1.55489	0.000259054	0.0153161	Up	45.9459	132.269	0.66952	1.06109	0.664345	0.14795	0.426505
antxr2b	NC_007121.6:9361898-9386104	0	2	0	0	1	1	0.496436	1	1		0.430465	0.734464	0.770795	1	1		0.445039	0.76287	0.0202904	0.0334423	0.720881	1	1
anxa11a	NC_007124.6:16148884-16195607	252	471	169	203	271	249	0.097179	0.730825	1		245.486	264.793	0.109224	0.85118	1		250.349	271.297	6.88707	6.85223	-0.00731677	0.97245	0.989367
anxa11b	NC_007123.6:48819019-48830183	0	15	0	7	43	2	2.35107	0.171804	1		3.22849	17.7573	2.45948	0.144751	0.828896		3.33779	18.4399	0.0549149	0.234796	2.09614	1	1
anxa13	NC_007135.6:6332628-6346369	84	153	79	95	128	94	0.361222	0.346519	1		89.1776	115.304	0.370685	0.387497	0.912159		89.4077	117.944	1.91115	2.11879	0.148793	0.6481	0.838144
anxa13l	NC_007113.6:10023911-10044416	48	33	51	57	25	34	0.0532848	0.958854	1		41.3652	42.8936	0.0523449	0.826212	1		42.3254	44.7782	1.61779	1.58861	-0.026262	0.96065	0.984672
anxa1a	NC_007116.6:24978027-24983087	6589	7830	5192	3977	5717	4599	-0.143426	0.389019	1		5733.38	5212.4	-0.137439	0.248832	0.912159		5634.58	5192.3	366.284	339.675	-0.108808	0.3391	0.621602
anxa1b	NC_007116.6:64333289-64348372	381	596	608	133	235	132	-1.39644	7.594e-06	0.00159387	Down	473.831	180.254	-1.39434	6.00617e-08	7.88743e-06	Down	449.041	177.895	14.017	5.03277	-1.47775	5e-05	0.00170197	Down
anxa1c	NC_007116.6:64320766-64332797	970	855	644	909	826	981	0.439963	0.061778	1		736.379	1002.48	0.445048	0.00532449	0.164337		707.366	977.191	40.8101	54.25	0.410699	0.00855	0.0845241
anxa2a	NC_007136.6:33527903-33541952	0	6	5	12	0	0	0.47991	0.862281	1		3.10237	4.40696	0.506411	0.884635	1		3.20949	4.62346	0.19953	0.344753	0.788958	1	1
anxa2b	NC_007118.6:29247245-29262798	232	293	255	170	214	163	-0.220864	0.437364	1		231.744	199.213	-0.218222	0.555284	0.970228		228.865	182.727	11.8163	9.40814	-0.328794	0.17025	0.456597
anxa3a	NC_007116.6:38487210-38495470	5	10	11	2	4	28	0.750285	0.585675	1		7.78133	13.2697	0.770042	0.629704	0.984757		7.70202	8.39928	0.414467	0.408932	-0.0193995	1	1
anxa3b	NC_007121.6:9414033-9436174	129	94	67	54	28	72	-0.590802	0.295723	1		86.9362	57.9914	-0.584119	0.238409	0.912159		87.5012	55.8514	2.77567	1.53549	-0.854132	0.0248	0.163136
anxa4	NC_007121.6:41237470-41270955	147	165	115	65	73	110	-0.451163	0.280782	1		125.525	92.2827	-0.443837	0.266388	0.912159		124.909	87.1676	8.12139	5.57997	-0.541469	0.09005	0.335455
anxa5a	NC_007125.6:47423684-47447115	1	0	0	0	0	0	-1.8595	1	1		0.328971	0	-Inf	1	1		0.338302	0	0.0273916	0	-Inf	1	1
anxa5b	NC_007112.6:21964144-21974353	2001	2869	1584	1552	1533	1521	-0.136638	0.408236	1		1849.49	1691.1	-0.129165	0.293631	0.912159		1863.91	1585.38	50.6614	37.7666	-0.423777	0.0012	0.0209028	Down
anxa6	NC_007125.6:50310119-50372929	446	755	480	370	554	362	-0.0579214	0.799796	1		483.075	465.996	-0.0519311	0.859124	1		461.423	434.751	20.038	19.7529	-0.020672	0.90875	0.961937
aoc1	NC_007135.6:40113442-40121572	0	0	0	0	0	0	5.12548e-15	1	1		0	0	NA	NA	NA		0	0	0	0	0	1	1
aoc2	NC_007114.6:32792471-32795891	907	1173	773	539	458	377	-0.732801	0.000420069	0.0542129		830.821	501.94	-0.727025	0.000111924	0.00749313	Down	809.998	490.68	16.9356	9.636	-0.813549	5e-05	0.00170197	Down
aox5	NC_007133.6:14059258-14090539	3	5	15	8	0	1	-1.13593	0.508011	1		7.496	3.33786	-1.1672	0.646987	0.991372		2.27988	2.69702	0.0412926	0.051729	0.32509	1	1
aox6	NC_007133.6:14026816-14059247	82	116	109	156	64	76	0.250058	0.604288	1		91.4219	109.095	0.254971	0.489292	0.947242		87.6726	90.404	1.3144	1.35941	0.0485727	0.8877	0.954322
ap1ar	NC_007125.6:4489365-4502065	136	92	70	44	105	55	-0.293652	0.569557	1		89.8951	73.2832	-0.29476	0.66086	0.994563		86.8182	71.9333	3.17727	3.48958	0.135265	0.79575	0.913732
ap1b1	NC_007116.6:24252695-24309001	350	435	278	221	285	179	-0.322644	0.202565	1		309.456	248.096	-0.318839	0.264597	0.912159		308.164	250.168	3.55847	2.52507	-0.49493	0.021	0.147606
ap1g1	NC_007118.6:68999084-69115145	643	896	635	531	628	373	-0.199227	0.358769	1		634.371	554.28	-0.194711	0.404665	0.912159		632.149	536.814	14.2319	11.7732	-0.273614	0.2053	0.502138
ap1g2	NC_007113.6:38305979-38330174	383	528	311	318	283	340	-0.0281688	0.913042	1		352.281	347.431	-0.0200006	0.889853	1		433.128	392.597	11.0455	10.2172	-0.112464	0.69875	0.864496
ap1m1	NC_007130.6:17597404-17656980	33	108	70	48	55	40	-0.201092	0.720079	1		59.4548	52.025	-0.192588	0.713105	1		60.6174	54.21	1.49046	1.25066	-0.253078	0.537	0.771384
ap1m2,cdkn2d	NC_007117.6:92804-103748	437	710	408	450	522	349	0.103025	0.636062	1		444.351	479.471	0.109742	0.591343	0.983229		502.247	515.854	35.0073	40.6191	0.214503	0.21945	0.516451
ap1m3	NC_007117.6:34054272-34089740	184	202	90	128	140	218	0.396677	0.308596	1		136.605	181.024	0.406167	0.262041	0.912159		134.126	186.687	2.0861	2.48653	0.253325	0.3393	0.621658
ap1s1	NC_007118.6:25973867-25992013	2715	4876	3088	2779	3154	2597	0.0176013	0.911327	1		3061.09	3114.34	0.0248815	0.84196	1		3145.99	3227.36	73.7182	64.0258	-0.203369	0.0936	0.341579
ap1s2	NC_007122.6:12662354-12670690	810	1303	682	736	671	706	-0.0395717	0.842618	1		793.932	777.115	-0.0308871	0.750703	1		800.296	774.976	20.2067	17.1024	-0.240632	0.12485	0.390924
ap1s3a	NC_007126.6:43273753-43315766	2	4	8	11	23	3	1.54906	0.230178	1		4.41643	12.9346	1.55029	0.289028	0.912159		4.56568	13.462	0.478403	1.27134	1.41005	0.278	0.566391
ap1s3b	NC_007113.6:47733073-47766642	711	1036	402	629	551	425	-0.0500326	0.841302	1		602.482	585.302	-0.0417368	0.729134	1		607.589	592.157	30.707	26.9806	-0.186641	0.2659	0.555787
ap2a1	NC_007114.6:32234042-32269767	1050	1472	1023	831	990	786	-0.125166	0.481107	1		1032.77	950.724	-0.119417	0.528532	0.959822		1025.17	944.595	10.7969	9.09555	-0.247379	0.08925	0.334312
ap2b1	NC_007116.6:60973011-61039365	1054	2032	1192	1011	1003	944	-0.17336	0.343231	1		1215.82	1084.36	-0.165091	0.230318	0.912159		1215.05	1066.26	21.2964	18.2694	-0.22118	0.1209	0.386078
ap2m1a	NC_007113.6:9991999-10020853	808	1668	773	737	689	600	-0.297339	0.143039	1		904.794	741.116	-0.287888	0.0570652	0.60912		902.151	749.362	27.2974	22.1951	-0.298526	0.0525	0.252156
ap2m1b	NC_007129.6:45956971-45986567	1040	1945	948	1076	1235	798	0.022283	0.907813	1		1104.12	1127.47	0.0301936	0.910513	1		1063.75	1124.07	24.1357	24.2362	0.00599603	0.96735	0.987333
ap2s1	NC_007126.6:8791578-8823910	947	1468	841	809	870	809	-0.0395918	0.826156	1		932.103	911.693	-0.0319415	0.802233	1		946.157	912.385	9.94768	7.67106	-0.374934	0.0116	0.10223
ap3b1b	NC_007132.6:7737029-7764471	22	50	20	5	30	14	-0.535366	0.545874	1		25.2429	17.472	-0.530836	0.574055	0.978188		23.2801	18.1548	2.88896	2.00862	-0.52435	0.4583	0.717359
ap3b2	NC_007136.6:5573762-5613846	1	13	0	25	1	7	1.86848	0.27997	1		3.127	12.3149	1.97756	0.364944	0.912159		1.1126	3.25954	0.0385288	0.100406	1.38184	1	1
ap3d1	NC_007133.6:22146898-22206870	945	620	525	676	861	572	0.267429	0.338908	1		634.474	765.065	0.27002	0.0564605	0.60775		615.619	754.109	16.6002	23.4232	0.49674	0.00435	0.0533149
ap3m1	NC_007124.6:25069603-25078622	197	267	234	168	190	111	-0.289146	0.36233	1		207.028	169.654	-0.287227	0.452592	0.926689		206.132	174.104	4.97065	3.68219	-0.432869	0.0778	0.3118
ap3m2	NC_007116.6:13874890-13890228	106	194	109	50	87	101	-0.411916	0.342982	1		116.105	87.8591	-0.40217	0.292626	0.912159		115.626	89.8261	2.30105	1.50257	-0.614864	0.0583	0.266761
ap3s1	NW_008805351.1:0-2208	10	34	27	23	15	14	-0.104179	0.930547	1		20.3869	19.0637	-0.0968104	0.942592	1		20.4729	14.4945	8.29222	6.12668	-0.436654	0.5838	0.80217
ap3s1	NW_008805440.1:1132-1685	88	76	64	91	99	43	0.290625	0.567422	1		68.4876	83.7377	0.290034	0.430583	0.9243		62.0762	76.0096	8.78768	10.6055	0.271256	0.4791	0.732271
ap3s2	NC_007136.6:10696704-10706736	17	101	44	43	55	95	0.717677	0.260325	1		43.2676	72.1826	0.738365	0.26792	0.912159		44.4976	75.1697	2.52466	3.83848	0.604445	0.1515	0.431631
ap4b1	NC_007134.6:341584-354900	57	41	60	30	5	17	-1.33945	0.0942678	1		49.3076	19.4884	-1.3392	0.0844226	0.70932		48.8021	17.1607	2.61646	0.99684	-1.39218	0.02165	0.150077
ap4e1	NC_007136.6:4729124-4759589	275	305	241	275	422	207	0.415198	0.148177	1		243.402	324.961	0.416925	0.0603305	0.623271		237.205	321.477	5.29784	7.66803	0.533451	0.01475	0.118228
ap4m1	NC_007121.6:22885350-22892626	27	176	114	84	71	65	-0.138565	0.81944	1		88.0534	80.5963	-0.127665	0.704409	1		85.2483	79.377	3.28914	3.14563	-0.0643629	0.86415	0.943887
ap4s1	NC_007128.6:28687115-28726145	28	50	16	23	55	28	0.548285	0.432509	1		25.7679	38.0452	0.562138	0.481439	0.942688		21.8754	35.0766	4.1018	3.97344	-0.045867	0.97535	0.990213
ap5b1	NC_007122.6:38850386-38856928	27	37	53	36	48	33	0.239563	0.731171	1		36.0422	42.4768	0.236991	0.614607	0.984099		23.5848	37.0031	0.457635	0.694521	0.60182	0.27615	0.565207
ap5m1	NC_007128.6:44327281-44340255	45	93	41	34	92	63	0.451331	0.415229	1		49.6703	68.4603	0.462884	0.424458	0.921768		48.9683	70.8699	2.11177	2.97412	0.494008	0.21905	0.516093
ap5s1	NC_007124.6:14771312-14778007	127	127	113	74	95	96	-0.179564	0.654799	1		110.042	97.3502	-0.176797	0.755414	1		105.661	99.3889	9.49263	9.23127	-0.0402792	0.89725	0.957384
ap5z1	NC_007114.6:40734356-40755142	54	59	61	12	28	87	-0.122327	0.87905	1		52.5571	48.5653	-0.113958	0.849719	1		53.3742	50.5344	1.70285	1.69353	-0.0079161	0.9873	0.995339
apaf1	NC_007115.6:17854730-17884595	181	453	265	177	373	140	-0.0479552	0.893848	1		253.026	245.784	-0.0418942	0.93044	1		241.613	241.776	5.1263	5.30567	0.0496157	0.82675	0.927135
apba1a	NC_007116.6:51979525-52084220	5	27	4	14	31	41	1.78237	0.0553372	1		8.90492	31.9087	1.84128	0.101323	0.753765		9.19903	25.8451	0.280886	0.837118	1.57545	0.0831	0.323397
apba1b	NC_007121.6:15819099-15855158	32	29	1	21	4	18	-0.0907983	0.960222	1		17.131	16.2485	-0.0763075	0.894854	1		17.6536	15.8122	0.50747	0.463819	-0.129761	1	1
apba2a	NC_007136.6:31501300-31530809	141	162	113	174	78	55	-0.130201	0.787219	1		122.181	111.992	-0.125624	0.811696	1		124.997	95.1353	2.5191	1.93315	-0.381956	0.21575	0.513207
apba2b	NC_007118.6:30516741-30644813	8	21	21	10	9	2	-0.96482	0.390771	1		14.7578	7.48343	-0.979702	0.535573	0.963636		14.8067	7.80594	0.265611	0.12386	-1.10061	1	1
apbb1	NC_007121.6:16009503-16040107	162	366	198	133	214	139	-0.219392	0.492308	1		203.783	176.028	-0.211233	0.461632	0.931289		190.972	150.27	4.90116	3.82026	-0.359452	0.16265	0.446901
apbb1ip	NC_007135.6:6010703-6048871	0	0	0	1	0	0	2.01157	1	1		0	0.367246	Inf	0.880257	1		0	0.385288	0	0.00915657	Inf	1	1
apbb2b	NC_007112.6:19203315-19296693	24	6	0	0	1	0	-4.30034	0.0661198	1		9.1867	0.334577	-4.77914	0.111947	0.776698		9.45436	0	0.380697	0	-Inf	1	1
apbb3	NC_007132.6:40707446-40759855	1	0	8	19	0	1	1.18658	0.620215	1		3.22653	7.37757	1.19316	0.503735	0.949011		2.96243	7.73658	0.101734	0.260189	1.35476	1	1
apc	NC_007121.6:1801736-1865381	1619	2661	1805	1419	1915	1594	0.0258074	0.883719	1		1759.1	1799.26	0.032564	0.768954	1		1794.75	1853.32	13.304	13.2335	-0.00766771	0.95275	0.981198
apc2	NC_007122.6:7270438-7310347	0	0	0	0	2	0	2.73697	0.703466	1		0	0.669153	Inf	0.404171	0.912159		0	0	0	0	0	1	1
apcdd1l	NC_007117.6:49653230-49674792	1	0	7	4	0	0	-0.890066	0.722587	1		2.86434	1.46899	-0.963381	0.871522	1		2.96243	1.54115	0.137665	0.0726152	-0.922822	1	1
apela	NC_007112.6:18975009-18980959	2677	4144	2506	3935	3772	3576	0.618983	3.22622e-05	0.00573844	Up	2680.24	4137.14	0.62627	1.30705e-07	1.63023e-05	Up	2719.99	4217.39	203.736	303.809	0.576459	5e-05	0.00170197	Up
apex1	NC_007115.6:5325417-5331259	2073	3990	2381	1924	2004	1870	-0.185505	0.268332	1		2403.12	2124.86	-0.17754	0.124947	0.805032		2384	2087.83	57.5252	42.8756	-0.424038	0.00095	0.0174652	Down
apex2	NC_007119.6:22489567-22493647	48	82	10	16	44	14	-0.507976	0.548643	1		37.0616	26.1957	-0.500594	0.467062	0.935597		22.8601	27.2476	0.917717	1.07589	0.229406	0.7085	0.870274
aph1b	NC_007118.6:28906080-28915786	1990	2517	1590	1625	1819	1668	0.0728988	0.658724	1		1772.28	1872.38	0.0792663	0.520231	0.956216		1798.91	1919	47.7392	46.8056	-0.0284919	0.82185	0.925357
api5	NC_007136.6:29688037-29709206	8261	13710	7383	6878	7835	6925	-0.0830986	0.55813	1		8342.56	7916.55	-0.0756176	0.370434	0.912159		8525.19	8152.67	122.519	88.4247	-0.470483	0.0001	0.00314949	Down
apip	NC_007118.6:49628700-49635742	277	381	239	309	226	182	0.00597737	0.989444	1		259.693	261.873	0.0120588	0.940004	1		221.149	238.933	21.6185	23.4098	0.114845	0.6231	0.82568
apitd1	NC_007117.6:45932841-45935118	797	1082	802	802	929	783	0.220116	0.238436	1		785.552	918.465	0.225518	0.144555	0.828896		746.009	856.38	39.7626	38.6552	-0.0407479	0.7931	0.912773
apln	NC_007125.6:33382635-33417401	6	2	15	8	9	18	0.753819	0.564194	1		7.83722	13.1471	0.746335	0.529966	0.960585		1.19479	9.87879	0.0127121	0.093006	2.87112	1	1
aplnr2	NC_007118.6:38413998-38419158	87	110	70	81	60	69	-0.0113725	0.988952	1		77.6497	77.4138	-0.0043901	1	1		74.2678	70.2149	1.50934	1.2329	-0.291857	0.44415	0.708738
aplnra	NC_007119.6:40286325-40287812	2265	2900	1876	2677	3103	1950	0.445591	0.00980563	0.492947		2048.77	2801.09	0.451229	0.000133284	0.00864762	Up	1966.48	2668.99	154.081	229.274	0.573386	5e-05	0.00170197	Up
aplnrb	NC_007121.6:8670574-8672658	1554	2972	1987	2501	2918	1841	0.485303	0.00970381	0.489588		1870.57	2630.97	0.492114	7.48284e-05	0.00526788	Up	1818.89	2552.69	60.1736	79.7157	0.405733	0.0013	0.0221497	Up
aplp1	NC_007126.6:37204409-37328745	3	0	0	8	1	7	2.51676	0.236855	1		0.986913	6.07176	2.62112	0.344396	0.912159		1.01491	4.4154	0.00900514	0.0334477	1.89309	1	1
aplp2	NC_007129.6:44371075-44533516	3055	4407	3074	3303	3257	2905	0.169262	0.264989	1		3066.92	3464.4	0.175815	0.113727	0.780127		3145.87	3593.57	20.9605	19.0885	-0.134968	0.26385	0.553728
apmap	NC_007124.6:6091163-6110470	626	1277	517	655	859	699	0.26332	0.22059	1		668.043	807.469	0.273466	0.19821	0.890283		627.08	774.098	22.7145	27.8856	0.295908	0.06845	0.291328
apnl	NC_007114.6:31123368-31128282	0	0	0	0	0	0	5.12548e-15	1	1		0	0	NA	NA	NA		0	0	0	0	0	1	1
apoa1a	NC_007116.6:37378358-37397624	277	590	433	283	302	258	-0.29004	0.269654	1		374.943	308.144	-0.283066	0.240236	0.912159		418.912	369.391	69.0709	72.3618	0.0671503	0.81395	0.921299
apoa1b	NC_007126.6:31382-33843	571	1009	889	427	552	200	-0.790438	0.0112153	0.536203		727.004	421.478	-0.786505	0.000200532	0.0123646	Down	737.593	435.953	84.037	56.1861	-0.580813	0.0008	0.0153219	Down
apoa1bp	NC_007130.6:7489349-7493722	167	329	164	151	121	232	0.0148732	0.966213	1		185.15	188.712	0.0274932	0.89622	1		186.198	186.148	12.8063	13.4275	0.0683339	0.78255	0.908237
apoa2	NC_007127.6:24063945-24065236	20	24	13	3	60	2	0.418287	0.732277	1		16.4535	21.9761	0.417538	0.589425	0.983229		16.3123	12.2753	2.34399	1.93566	-0.27614	0.70495	0.868232
apoa4a	NC_007130.6:10927027-10932136	0	6	0	4	3	12	2.26713	0.224054	1		1.2914	7.27137	2.49329	0.42055	0.91906		1.33512	6.88124	0.131283	0.337112	1.36055	1	1
apoa4b.1	NC_007127.6:23999045-24000948	0	8	1	15	8	2	1.9723	0.209958	1		2.08406	8.98508	2.10814	0.388222	0.912159		2.15503	7.07389	0.124265	0.382696	1.62278	1	1
apoa4b.2	NC_007127.6:24032186-24033399	52	109	80	75	46	88	0.15741	0.759454	1		69.5425	78.1241	0.167874	0.782249	1		68.9315	63.1718	8.89355	9.00335	0.0177023	0.9628	0.984898
apoa4b.3	NC_007127.6:24006582-24007935	0	4	0	0	0	9	1.83188	0.602634	1		0.860931	3.59899	2.06362	0.678947	0.998776		0.890077	3.745	0.0945837	0.383127	2.01816	1	1
apoba	NC_007128.6:30687126-30711003	0	1	10	5	2	5	0.242969	0.950452	1		3.83718	4.50482	0.231422	0.889137	1		3.97127	4.007	0.0136441	0.0132644	-0.0407168	1	1
apobb.1	NC_007131.6:31366844-31382013	270	438	361	181	108	133	-1.01724	0.00136164	0.131397		313.847	155.791	-1.01045	0.000352372	0.0198454	Down	322.87	159.332	1.46658	0.692938	-1.08166	5e-05	0.00170197	Down
apobb.2	NC_007131.6:53602878-53669499	10	5	4	3	0	2	-1.5671	0.364448	1		5.81465	1.90151	-1.61254	0.557212	0.970996		5.99518	1.98809	0.0369853	0.0118446	-1.64272	1	1
apobec2a	NC_007133.6:603622-613955	27	2	7	2	2	0	-2.94581	0.07364	1		11.848	1.40365	-3.0774	0.171958	0.863679		7.12878	1.46409	0.323035	0.0585545	-2.46384	1	1
apobec2b	NC_007134.6:19287128-19299297	2	0	0	0	6	0	1.49323	0.714975	1		0.657942	2.00746	1.60934	0.675125	0.997729		11.1681	35.43	1.44122	4.2958	1.57564	0.1377	0.410781
apoc1l	NC_007127.6:24051329-24058691	9752	14491	10411	27943	26263	22113	1.4591	1.22839e-21	2.06256e-18	Up	10097.9	27891.7	1.46578	1.039e-50	3.54752e-47	Up	10064.9	28111.9	1040.04	2776.06	1.4164	5e-05	0.00170197	Up
apoc2	NC_007127.6:24069722-24076129	1253	2232	1555	1204	1583	1213	-0.00562459	0.976251	1		1455.81	1456.86	0.00103982	0.934529	1		1458.92	1478.52	175.075	169.593	-0.0459005	0.7332	0.883012
apoc4	NC_007127.6:24061003-24062017	0	0	0	0	0	0	5.12548e-15	1	1		0	0	NA	NA	NA		0	0	0	0	0	1	1
apoda.1	NC_007113.6:37225004-37233530	0	0	0	0	3	0	3.24105	0.558477	1		0	1.00373	Inf	0.347345	0.912159		0	0	0	0	0	1	1
apoda.2	NC_007113.6:37225004-37233530	195	300	164	259	235	199	0.42104	0.119693	1		188.119	253.32	0.429314	0.142539	0.827893		186.206	247.124	18.532	28.5022	0.621054	0.0107	0.0972671
apodb	NC_007135.6:26161313-26183675	43	18	18	17	30	23	0.0581066	0.961242	1		24.5394	25.4779	0.0541436	0.857233	1		25.3001	24.0266	1.68663	1.41714	-0.251155	0.6782	0.853567
apoea	NC_007130.6:10936232-10940769	2	2	0	1	6	0	1.03953	0.677848	1		1.08841	2.37471	1.12553	0.790862	1		0.445039	2.08056	0.0458589	0.227826	2.31266	1	1
apoeb	NC_007127.6:24045795-24048429	46755	76316	50561	52289	54726	43081	0.120275	0.401427	1		50119.7	54740.5	0.127232	0.119732	0.793862		49604.7	54477.1	3472.13	3886.51	0.162656	0.16125	0.444759
apof	NC_007117.6:39126107-39180820	0	0	0	1	0	10	5.20055	0.133904	1		0	4.36612	Inf	0.205001	0.896292		0	4.5464	0	0.100402	Inf	1	1
apol1	NC_007113.6:37985521-37992399	7	6	18	20	28	15	1.17767	0.238492	1		10.1137	22.7114	1.1671	0.221275	0.909447		10.451	23.2714	0.308075	0.565737	0.876848	1	1
apom	NC_007113.6:41909110-43090853	0	4	5	15	4	0	1.32161	0.495559	1		2.67191	6.847	1.3576	0.542047	0.966618		2.31959	3.81547	0.251069	0.439109	0.806496	1	1
apooa	NW_003051371.3:63780-99956	55	103	98	40	134	65	0.172904	0.758595	1		75.7575	85.5158	0.174803	0.59536	0.983689		64.5878	62.0391	6.68994	6.61591	-0.0160538	0.96585	0.986866
apoob	NC_007135.6:21828721-21844190	117	101	44	88	63	28	-0.240785	0.676497	1		76.1647	64.5929	-0.237748	0.688432	1		76.4789	74.7246	2.70525	2.33292	-0.213625	0.60855	0.817025
apool	NC_007116.6:22348058-22364836	227	449	353	368	302	228	0.123937	0.667742	1		299.171	327.363	0.129923	0.551289	0.969069		260.142	290.469	12.5553	14.407	0.198473	0.3535	0.635151
apopt1	NC_007124.6:15669749-15683784	211	282	163	138	165	144	-0.21706	0.465179	1		189.146	163.469	-0.210486	0.514426	0.955628		187.888	152.898	7.06202	4.77022	-0.566025	0.03005	0.182714
appa	NC_007112.6:622619-661614	983	1720	1229	1896	1559	1262	0.590349	0.00310998	0.227435		1138.72	1722.56	0.597147	2.86343e-05	0.00229368	Up	1147.02	1767.39	8.82277	11.6771	0.404373	0.0034	0.0451884	Up
appb	NC_007120.6:35217233-35260543	54	151	98	173	130	100	0.767726	0.0697348	1		85.7597	147.017	0.777615	0.0482673	0.569021		75.9122	139.143	0.976785	1.63296	0.741374	0.0245	0.162327
appbp2	NC_007126.6:23987000-24007561	383	807	282	261	293	305	-0.359463	0.183317	1		401.828	315.848	-0.347347	0.0726711	0.673799		395.853	299.446	8.86732	6.20709	-0.514582	0.00945	0.0897779
appl1	NC_007122.6:42310296-42337204	97	243	150	46	88	51	-1.05872	0.0154279	0.642477		138.541	66.7303	-1.0539	0.010655	0.261259		114.761	46.119	5.18839	2.30053	-1.17332	0.00705	0.0739633
appl2	NC_007136.6:5664028-5689359	33	121	30	68	49	143	1.01969	0.0959889	1		47.7651	98.5509	1.04491	0.0792786	0.694168		44.0437	94.5035	2.287	5.20196	1.1856	0.00615	0.0682409
aprt	NC_007118.6:55217098-55238317	412	558	309	317	408	330	0.059761	0.796146	1		367.554	384.887	0.0664791	0.766838	1		458.602	522.742	6.08426	5.82229	-0.0634938	0.88665	0.95396
aptx	NC_007112.6:52019087-52024976	207	264	210	411	466	281	1.05814	4.93147e-05	0.0083809	Up	200.979	419.219	1.06066	9.86446e-06	0.000883435	Up	166.344	318.009	19.6436	39.0615	0.991683	0.0003	0.00741204	Up
aqp10a	NC_007127.6:22373395-22378809	12	0	0	0	1	0	-3.11311	0.342214	1		3.94765	0.334577	-3.56059	0.401693	0.912159		0	0.346759	0	0.00998927	Inf	1	1
aqp10b	NC_007130.6:7890972-7897961	11	6	0	13	2	15	1.18841	0.430001	1		4.91008	11.4417	1.22048	0.498799	0.947242		5.05643	11.9439	0.298641	0.94838	1.66705	0.3514	0.632967
aqp11	NC_007129.6:2928214-2937030	48	33	59	19	18	14	-1.24243	0.0884231	1		44.2628	18.5985	-1.25091	0.146672	0.833044		45.6992	19.3877	0.550606	0.194411	-1.50191	1	1
aqp12	NC_007133.6:2858564-2870680	1	0	6	20	32	0	2.84378	0.115911	1		2.50214	18.0514	2.85087	0.0425681	0.538808		2.21268	18.8021	0.271792	2.64101	3.28052	0.2568	0.545916
aqp1a.1	NC_007113.6:2895667-2907320	0	0	6	2	22	9	2.42129	0.199523	1		2.17317	11.6942	2.42792	0.155028	0.847235		1.12462	3.54465	0.0817139	0.214782	1.39422	1	1
aqp1a.2	NC_007113.6:2919982-2928456	18	1	5	0	21	0	-0.155945	0.946342	1		7.94768	7.02611	-0.177809	0.959421	1		0.222519	5.89491	0.01926	0.535753	4.79789	1	1
aqp3a	NC_007116.6:42406268-42411661	275	342	223	163	132	241	-0.297742	0.375517	1		244.846	200.398	-0.289006	0.279464	0.912159		240.756	207.254	4.8576	3.48623	-0.478574	0.04015	0.216588
aqp3b	NC_007132.6:16855328-16964202	0	0	0	0	0	0	5.12548e-15	1	1		0	0	NA	NA	NA		0	0	0	0	0	1	1
aqp4	NC_007131.6:18263784-18290455	3	21	0	11	29	19	1.87287	0.131464	1		5.5068	21.3403	1.95429	0.189126	0.882323		5.68781	22.2003	0.36277	0.467393	0.365582	1	1
aqp7	NC_007132.6:11917764-11927886	30	74	29	4	5	13	-2.13187	0.0139944	0.605612		36.3	8.34041	-2.12178	0.0224685	0.403377		32.3513	8.68439	2.12671	0.716871	-1.56884	0.1118	0.372428
aqp8a.1	NC_007123.6:20244234-20251184	15	62	42	23	17	8	-0.952243	0.246997	1		33.4912	17.3336	-0.950213	0.27337	0.912159		33.116	18.0854	2.98339	1.72652	-0.789088	0.2142	0.511782
aqp8a.2	NC_007123.6:20233264-20240187	0	0	0	0	0	5	4.11564	0.38067	1		0	1.99944	Inf	0.378071	0.912159		0	2.08056	0	0.0922751	Inf	1	1
aqp8b	NC_007114.6:18422538-18426129	0	0	0	1	0	1	2.8545	0.643574	1		0	0.767134	Inf	0.475005	0.939792		0	0.801399	0	0.092994	Inf	1	1
aqp9a	NC_007136.6:57444-180145	30	17	10	38	73	10	1.30454	0.130981	1		17.15	42.3783	1.30512	0.066699	0.652141		17.6806	44.1155	2.01632	4.96846	1.30108	0.5628	0.7903
aqp9b	NC_007118.6:30100742-30117629	14	1	0	6	7	0	-0.0672822	1	1		4.82083	4.54551	-0.0848365	0.989053	1		4.73622	2.31173	0.410875	0.193352	-1.08747	1	1
aqr	NC_007128.6:50931125-51032873	1195	1605	1046	916	1182	795	-0.0955128	0.598256	1		1117.42	1049.78	-0.0900937	0.672557	0.997203		1073.34	974.062	21.9103	21.6015	-0.0204732	0.8901	0.954969
ar	NC_007116.6:34961187-35080836	22	43	25	30	68	11	0.574437	0.462948	1		25.5472	38.1674	0.579172	0.399305	0.912159		26.3828	39.3687	0.278392	0.459648	0.723412	1	1
araf	NC_007116.6:26252386-26269036	1352	1949	1203	1138	1210	935	-0.125861	0.451921	1		1299.98	1196.66	-0.119475	0.457553	0.928956		1264.68	1159.77	6.20333	4.60922	-0.428519	0.0024	0.0348705	Down
arap1	NC_007126.6:46620630-47687382	64	63	35	22	32	91	0.21162	0.763053	1		47.2906	55.1756	0.222477	0.765106	1		41.0615	54.6261	1.18925	1.75425	0.560794	0.79305	0.912773
arap3	NC_007125.6:26268852-26328027	77	57	67	40	36	70	-0.180406	0.76464	1		61.8661	54.7267	-0.176903	0.825055	1		60.4664	52.5841	0.248478	0.169526	-0.551616	1	1
arcn1a	NC_007116.6:29902095-29916493	1451	2318	1568	1461	1426	1141	-0.0776718	0.650045	1		1544.17	1469.92	-0.0710874	0.66093	0.994563		1562.7	1512.15	23.8714	20.9295	-0.189749	0.1535	0.434313
arcn1b	NC_007126.6:18166257-18179514	1070	1864	991	1017	1316	748	-0.0058608	0.977924	1		1112.13	1112.91	0.00101184	1	1		1126.23	1118.18	21.0231	19.067	-0.140898	0.3185	0.602788
arel1	NC_007128.6:49381354-49427598	181	455	299	204	184	134	-0.491226	0.119316	1		265.771	190.065	-0.483688	0.0815484	0.699824		233.919	177.772	2.77327	1.87657	-0.56349	0.0206	0.14545
arf1	NC_007113.6:3184821-3235048	3755	6892	4274	4135	4442	3910	0.0910178	0.553998	1		4266.69	4568.31	0.0985438	0.404155	0.912159		4404.79	4796.23	28.9009	25.1269	-0.201885	0.25045	0.541439
arf2a	NC_007114.6:37416632-37429743	4745	7548	4311	4764	4875	4361	0.103064	0.467737	1		4746.97	5124.53	0.110414	0.341414	0.912159		4871.03	5325.64	71.8833	66.6856	-0.108282	0.3498	0.631837
arf2b	NC_007135.6:36504441-36511199	5204	7824	4083	3916	4277	3823	-0.155866	0.28987	1		4874.79	4397.89	-0.148528	0.136129	0.820915		4802.97	4349.66	174	145.836	-0.254743	0.02715	0.172692
arf3a	NC_007134.6:27695478-27707175	0	0	0	0	0	0	5.12548e-15	1	1		0	0	NA	NA	NA		0	0	0	0	0	1	1
arf3b	NC_007117.6:7283714-7295696	11	23	1	2	16	0	-0.548735	0.776455	1		8.93123	6.08772	-0.552957	0.759861	1		8.83926	5.54815	0.598722	0.360251	-0.732882	1	1
arf4a	NC_007122.6:42203968-42210328	84	302	131	125	127	128	-0.019389	0.972484	1		140.081	139.583	-0.00514588	0.808629	1		117.261	133.256	4.81109	5.26018	0.128746	0.66365	0.845754
arf4b	NW_003336639.1:22140-23751	0	2	0	0	0	0	-2.2882	1	1		0.430465	0	-Inf	0.626913	0.984099		0	0	0	0	0	1	1
arf5	NC_007129.6:7584228-7594181	7357	15339	8693	7534	8640	7186	-0.0640929	0.689343	1		8870.26	8531.17	-0.0562324	0.479709	0.942273		8867.55	8635.4	244.112	213.585	-0.192734	0.0842	0.325888
arf6a	NC_007131.6:54525722-54527311	545	1011	639	680	695	549	0.152177	0.453853	1		628.332	701.797	0.159526	0.395165	0.912159		635.826	710.479	31.9657	34.4644	0.108583	0.49985	0.747856
arf6b	NC_007128.6:45748612-45750979	1111	1920	1210	1083	1192	1286	0.0991954	0.592997	1		1216.99	1310.8	0.107129	0.538167	0.964299		1250	1352.63	25.3057	24.2141	-0.0636147	0.63935	0.834237
arfgap1	NC_007122.6:32006-110428	11	36	1	22	21	4	0.47998	0.684476	1		11.7293	16.7051	0.510176	0.786564	1		12.1069	17.4227	2.84734	4.10248	0.526882	0.6946	0.862366
arfgap1	NW_008805421.1:236-2001	65	78	84	63	65	30	-0.268488	0.614002	1		68.5957	56.8806	-0.27018	0.737231	1		65.0992	45.2328	19.6295	15.3585	-0.353982	0.4092	0.681708
arfgap1	NW_008805560.1:476-2051	188	384	221	239	264	141	0.0431712	0.889375	1		224.541	232.484	0.050154	0.859152	1		204.087	216.239	46.1052	54.2039	0.233467	0.33205	0.61517
arfgap1	NW_008805576.1:243-631	9	58	100	40	63	36	-0.0434257	0.961383	1		51.6638	50.1641	-0.0424962	0.909084	1		48.5008	41.6573	43.3613	40.1031	-0.112693	0.80435	0.916854
arfgap2	NC_007129.6:44856360-44883619	2175	4046	2604	2253	2589	2001	-0.0276959	0.868455	1		2529.5	2493.8	-0.0205061	0.881747	1		2550.05	2528.71	41.6159	40.7302	-0.0310387	0.87635	0.949286
arfgap3	NC_007115.6:76572925-76580689	1766	2680	1756	1587	2211	1527	0.101821	0.549842	1		1793.8	1933.2	0.107969	0.343067	0.912159		1655.7	1786.85	120.058	154.04	0.359574	0.0059	0.0662687
arfgef1	NC_007135.6:18592718-18734562	324	829	413	406	807	490	0.492005	0.0766611	1		434.601	615.05	0.501013	0.0178939	0.356441		438.872	602.213	3.9715	5.00869	0.334748	0.0616	0.275183
arfgef2	NC_007134.6:19058813-19125659	945	1355	1083	968	985	888	0.058637	0.760367	1		994.775	1040.15	0.0643529	0.589729	0.983229		989.121	1029.4	10.367	10.3502	-0.00233308	0.9863	0.995044
arfgef3	NC_007124.6:2154650-2211464	87	109	116	86	102	41	-0.195548	0.6904	1		94.0955	82.1054	-0.196648	0.821753	1		96.7975	81.7119	0.995691	0.852016	-0.224818	0.5099	0.755784
arfip1	NC_007112.6:24750221-24795706	394	423	166	276	254	312	0.139583	0.653597	1		280.782	311.107	0.14796	0.632982	0.986034		288.076	310.627	5.12699	2.49847	-1.03707	0.063	0.278078
arfip2a	NC_007126.6:32391074-32409174	30	41	3	8	2	19	-0.837213	0.478243	1		19.7803	11.205	-0.81992	0.400194	0.912159		16.3373	10.4336	0.464183	0.277802	-0.740636	1	1
arfip2b	NC_007121.6:26241741-26263886	191	315	296	158	141	176	-0.443893	0.174067	1		237.842	175.58	-0.437868	0.156379	0.84881		243.587	175.915	4.9371	4.75369	-0.0546147	0.9118	0.963244
arfrp1	NC_007117.6:58528367-58538023	402	643	455	477	638	281	0.197856	0.460682	1		435.44	501.005	0.202351	0.244921	0.912159		418.325	472.217	19.6192	18.817	-0.0602331	0.7557	0.894289
arg1	NC_007123.6:9559307-9579927	0	0	0	0	1	0	1.9512	1	1		0	0.334577	Inf	0.880257	1		0	0	0	0	0	1	1
arg2	NC_007124.6:32894096-32903811	1119	1317	837	923	1071	838	0.107379	0.565328	1		954.737	1032.41	0.112834	0.406549	0.912159		946.894	1005.39	24.2632	23.2457	-0.0618085	0.67375	0.850364
arglu1a	NC_007120.6:26275342-26285743	2835	4280	3097	2877	3124	2486	0.0508649	0.746378	1		2975.55	3095.91	0.0572067	0.535572	0.963636		2935.88	3072.36	82.098	76.7162	-0.0978164	0.41575	0.687332
arglu1b	NC_007112.6:6978657-6989943	1588	2446	1715	1733	1728	1514	0.117507	0.478047	1		1670.03	1820.02	0.124078	0.328005	0.912159		1596.81	1700.91	44.5619	42.6566	-0.0630413	0.6348	0.832126
arhgap1	NC_007118.6:38490819-38512356	29	103	72	67	31	59	0.00736143	0.989116	1		57.7872	58.5708	0.019431	0.966237	1		49.8732	53.1235	2.73715	2.96783	0.116736	0.7925	0.912679
arhgap10	NC_007112.6:36014050-36180662	35	65	15	46	80	156	1.75268	0.00538488	0.326649		30.937	106.042	1.77723	0.00129071	0.0581778		33.2717	103.404	0.46662	1.22454	1.39192	0.1522	0.432282
arhgap11a	NC_007128.6:92647-114197	3066	6016	3472	2928	3221	3278	-0.0481022	0.775688	1		3561.01	3463.8	-0.0399293	0.578981	0.981845		3618.32	3562.35	42.4157	37.2835	-0.18606	0.12925	0.396577
arhgap12a	NC_007113.6:43896184-43944225	152	109	101	95	93	87	-0.127681	0.762594	1		110.046	100.794	-0.126689	0.892234	1		108.708	91.9683	2.00838	1.64215	-0.290444	0.35985	0.641003
arhgap12b	NC_007123.6:26530653-26634598	254	338	237	129	188	115	-0.634803	0.0308875	0.876057		242.148	156.262	-0.631917	0.0467372	0.562328		243.567	155.703	2.9923	1.77271	-0.7553	0.00275	0.0385198	Down
arhgap15	NC_007120.6:26114256-26182992	0	0	0	7	31	0	6.7623	0.011271	0.53715		0	12.9426	Inf	0.0100383	0.252		0	6.24167	0	0.284753	Inf	1	1
arhgap17a	NC_007123.6:20290619-20360970	121	275	86	134	96	98	-0.125385	0.767335	1		130.143	120.519	-0.110836	0.596658	0.983766		125.854	114.608	3.11018	2.79129	-0.156065	0.67875	0.85396
arhgap17b	NC_007114.6:18430065-18500889	242	509	204	186	179	115	-0.604282	0.0481833	1		263.052	174.184	-0.594736	0.0271657	0.440471		238.609	164.711	7.07261	5.13454	-0.462007	0.0584	0.266761
arhgap18	NC_007131.6:2040027-2075940	16	34	22	47	31	31	0.94868	0.170581	1		20.5497	40.029	0.961924	0.219981	0.908601		21.2257	39.677	1.42624	3.02369	1.08409	0.08065	0.317829
arhgap19	NC_007133.6:34984738-35003434	420	758	332	237	433	260	-0.335505	0.207797	1		421.563	335.88	-0.327803	0.133092	0.81922		412.411	335.786	23.3355	19.637	-0.248952	0.20365	0.500458
arhgap20	NC_007120.6:29718758-29735166	0	4	26	14	21	5	0.472464	0.759578	1		10.278	14.167	0.462973	0.577803	0.981231		6.22052	10.1793	0.0726127	0.0966184	0.412075	1	1
arhgap20b	NC_007116.6:21759663-21825020	0	8	1	36	25	16	3.56	0.0024913	0.200724		2.08406	27.9835	3.74711	0.00725418	0.203471		2.15503	22.6087	0.0291815	0.303727	3.37965	1	1
arhgap21b	NC_007113.6:12619527-12723855	2114	3259	2029	1885	2085	1887	0.00145647	0.993492	1		2131.78	2144.44	0.00854085	0.961046	1		2096.15	2123.01	17.9529	16.6778	-0.106294	0.39825	0.673639
arhgap22	NC_007124.6:30967545-31009756	18	6	5	1	6	3	-1.29539	0.368768	1		9.02385	3.57437	-1.33605	0.554009	0.970038		8.40881	1.42557	0.230392	0.0331863	-2.79543	1	1
arhgap23a	NC_007114.6:39171235-39316293	155	153	52	99	179	119	0.478471	0.27807	1		102.755	143.833	0.485185	0.189837	0.88247		93.9613	139.652	0.565986	0.760004	0.425242	0.1628	0.447234
arhgap23b	NC_007123.6:15434566-15519167	0	1	0	5	0	0	2.42717	0.559908	1		0.215233	1.83623	3.09278	0.585939	0.983229		0.222519	1.92644	0.00335256	0.0314486	3.22966	1	1
arhgap24	NC_007132.6:9639508-9863221	30	103	55	89	29	61	0.346851	0.579035	1		51.9588	66.7808	0.362064	0.609076	0.984099		43.9885	69.7294	0.908408	1.38724	0.610802	0.1477	0.425942
arhgap25	NC_007116.6:20670372-20701762	0	0	0	0	0	0	5.12548e-15	1	1		0	0	NA	NA	NA		0	0	0	0	0	1	1
arhgap27	NC_007123.6:4936730-5009347	11	16	22	2	13	1	-1.41573	0.255615	1		15.0307	5.48388	-1.45464	0.402918	0.912159		11.8076	5.69456	0.383809	0.223721	-0.778689	1	1
arhgap27l	NC_007114.6:22246664-22291384	584	561	427	353	463	290	-0.225908	0.363514	1		467.522	400.514	-0.22318	0.438918	0.925389		477.261	398.38	6.91583	4.97408	-0.475473	0.0121	0.104974
arhgap28	NC_007135.6:41886220-41981843	54	166	135	201	162	159	0.895768	0.0300507	0.861478		102.389	191.6	0.904032	0.00912052	0.237278		60.2395	74.7151	3.83534	5.26895	0.458161	0.29375	0.580573
arhgap29a	NC_007135.6:28364385-28478537	4	14	12	59	52	30	2.53777	0.00107825	0.109859		8.67548	51.0621	2.55724	0.0015797	0.0679521		7.39731	46.4657	0.0805431	0.444198	2.46337	1	1
arhgap29b	NC_007113.6:15459541-15529330	102	126	131	77	120	131	0.156825	0.718332	1		108.122	120.812	0.16011	0.595267	0.983689		106.651	106.093	1.38028	1.11416	-0.309005	0.4193	0.689128
arhgap31	NC_007116.6:66992171-67043661	2	3	0	8	2	7	2.13996	0.210379	1		1.30364	6.40634	2.29695	0.430132	0.9243		1.34416	4.76216	0.0146615	0.0486097	1.72921	1	1
arhgap32a	NC_007126.6:19101471-19192932	25	15	14	19	26	52	1.13645	0.161793	1		16.5235	36.4708	1.14222	0.157318	0.849963		16.376	18.5169	0.165971	0.165855	-0.00101175	1	1
arhgap32b	NC_007132.6:24501875-24640614	82	370	189	164	175	142	-0.007788	0.994609	1		175.067	175.563	0.00408783	0.86075	1		155.846	163.532	1.28003	1.39954	0.128774	0.65595	0.842014
arhgap33	NC_007127.6:44816958-44911809	507	765	473	483	698	519	0.29251	0.16256	1		502.76	618.456	0.298803	0.116886	0.787606		518.242	635.833	3.76477	3.86598	0.0382697	0.83105	0.929817
arhgap35	NC_007116.6:37264549-37281304	497	764	476	395	355	419	-0.222102	0.32288	1		500.341	431.39	-0.21392	0.279369	0.912159		508.977	448.075	2.83935	2.26598	-0.325428	0.07045	0.295803
arhgap35	NC_007126.6:8628457-8787101	321	546	383	471	418	411	0.392151	0.0873109	1		361.837	477.18	0.399191	0.0692598	0.658716		366.944	492.09	1.89146	2.23056	0.237905	0.20295	0.499999
arhgap39	NC_007131.6:52542813-52564079	1	0	0	0	0	0	-1.85948	1	1		0.328971	0	-Inf	1	1		0.338302	0	0.0217846	0	-Inf	1	1
arhgap42a	NC_007132.6:22702333-22759459	273	258	224	193	282	140	-0.034399	0.91474	1		226.471	221.213	-0.0338862	0.879082	1		231.273	200.612	3.20375	2.54353	-0.332928	0.1509	0.430964
arhgap44	NC_007123.6:48497257-48550116	77	67	64	71	126	23	0.301415	0.624186	1		62.9318	77.4286	0.299076	0.387801	0.912159		56.0286	75.4779	2.57009	3.81507	0.569891	0.1475	0.425602
arhgap4a	NC_007134.6:25062845-25089070	137	213	94	70	49	65	-0.886528	0.0359755	0.928747		124.96	68.0942	-0.875862	0.0298999	0.461336		127.12	62.3165	2.79781	1.41206	-0.986503	0.0084	0.0835179
arhgap4b	NC_007134.6:18688898-18761168	247	324	206	215	266	218	0.171939	0.511017	1		225.603	255.131	0.177448	0.488408	0.947242		229.086	259.021	2.77354	2.415	-0.199704	0.41515	0.68685
arhgap5	NC_007128.6:31722457-31780233	541	1020	739	551	545	528	-0.166071	0.450268	1		665.173	595.838	-0.15881	0.399856	0.912159		633.624	578.772	4.25277	3.2301	-0.396823	0.0171	0.128974
arhgap6	NC_007118.6:51089386-51186600	45	99	22	77	67	72	0.828547	0.125797	1		44.08	79.4865	0.850585	0.162728	0.855514		41.4497	76.025	1.1942	2.12206	0.82942	0.0452	0.232028
arhgap6	NW_003337241.1:33422-55864	3	5	14	16	14	14	1.18402	0.307821	1		7.13381	16.1584	1.17954	0.332693	0.912159		2.87725	13.7394	0.171867	0.908988	2.40297	0.0493	0.244228
arhgap9	NC_007117.6:58985419-59054564	0	0	0	0	0	11	5.21246	0.199681	1		0	4.39876	Inf	0.204359	0.895567		0	4.57722	0	0.099268	Inf	1	1
arhgdia	NC_007114.6:59608350-59656108	2015	3560	1826	1991	2122	1608	-0.0121175	0.942664	1		2090.47	2084.18	-0.00435077	0.899613	1		2089.35	2065.19	47.9198	43.8348	-0.128546	0.3119	0.597728
arhgdig	NC_007114.6:27607270-27637771	309	617	373	279	320	216	-0.327685	0.184459	1		369.549	295.902	-0.320648	0.180122	0.871405		361.928	290.63	5.05032	3.19007	-0.662786	0.00155	0.0252239	Down
arhgef10	NC_007128.6:25178772-25264253	161	300	99	82	171	129	-0.15387	0.702211	1		153.391	138.912	-0.143044	0.574248	0.978297		144.327	135.96	1.83857	1.66194	-0.145715	0.6091	0.817268
arhgef10la	NC_007122.6:29087763-29324595	80	76	67	65	97	117	0.619613	0.191605	1		66.9424	103.112	0.623217	0.139911	0.823914		46.4151	68.3038	0.856085	1.31312	0.617168	0.6158	0.821805
arhgef10lb	NC_007134.6:21610535-21705115	29	91	92	26	27	25	-1.13038	0.0808443	1		62.4483	28.5792	-1.1277	0.0788629	0.693989		60.1231	22.1541	1.05355	0.367703	-1.51864	0.00415	0.0515937
arhgef11	NC_007118.6:5261800-5365360	196	468	124	144	157	159	-0.328657	0.360703	1		210.119	168.994	-0.314236	0.175221	0.866266		174.759	140.908	4.58307	4.24761	-0.109663	0.67425	0.850725
arhgef12a	NC_007126.6:22510385-22601640	923	1135	540	593	583	528	-0.260047	0.232854	1		743.515	623.976	-0.252871	0.151068	0.840055		695.287	611.005	8.46376	7.24085	-0.22514	0.17145	0.458947
arhgef12b	NC_007116.6:58017824-58162689	278	396	274	253	257	215	-0.0643445	0.793454	1		275.928	264.875	-0.0589758	0.873452	1		289.551	286.201	2.40693	2.24141	-0.10279	0.7106	0.871877
arhgef15	NC_007116.6:53469104-53514550	0	0	0	2	0	0	2.82105	0.707873	1		0	0.734493	Inf	0.450095	0.925389		0	0	0	0	0	1	1
arhgef16	NC_007119.6:47108502-47153360	449	631	339	396	479	281	0.0352898	0.885434	1		406.304	418.06	0.0411513	0.809918	1		389.353	394.612	16.3138	17.2221	0.078168	0.6817	0.855455
arhgef18a	NC_007113.6:37521632-37555508	549	699	472	564	623	568	0.350742	0.0831743	1		502.009	642.704	0.356443	0.0583668	0.616659		507.764	654.019	6.17109	6.9699	0.175613	0.29885	0.585678
arhgef18b	NC_007133.6:10780977-10875597	585	739	415	432	403	447	-0.0951772	0.675599	1		501.816	472.235	-0.0876546	0.642741	0.989111		506.373	470.992	2.87646	2.19359	-0.391003	0.0243	0.161413
arhgef19	NC_007134.6:24211312-24240798	0	7	0	0	9	8	1.87546	0.423353	1		1.50663	6.21029	2.04334	0.53088	0.960996		1.55764	6.44972	0.0123125	0.0423778	1.78319	1	1
arhgef1a	NC_007130.6:11121513-11188317	196	252	165	170	134	93	-0.309677	0.360094	1		178.479	144.455	-0.305138	0.393995	0.912159		178.421	148.12	2.29189	1.66359	-0.462243	0.0799	0.316233
arhgef1b	NC_007127.6:26269663-26359246	670	1877	1254	1091	1260	984	0.164505	0.50212	1		1078.6	1215.72	0.17266	0.289575	0.912159		1008.06	1166.24	20.7914	25.2281	0.27905	0.0556	0.259911
arhgef2	NC_007127.6:6923837-6992209	155	321	155	190	96	198	0.0264486	0.944014	1		176.22	181.074	0.0391975	0.917371	1		137.215	99.6586	2.2045	1.53357	-0.523564	0.09215	0.338905
arhgef25a	NC_007134.6:27957154-28092755	0	20	9	1	18	14	0.635766	0.681785	1		7.56441	11.9881	0.664298	0.728334	1		7.60174	9.29315	0.0381121	0.0355003	-0.102418	1	1
arhgef25b	NC_007117.6:39257796-39278405	55	21	58	8	1	3	-3.25811	0.00182139	0.161522		43.6206	4.47221	-3.28595	0.00160405	0.0684603		34.4037	1.98038	0.59438	0.029345	-4.3402	1	1
arhgef28	NC_007116.6:34229422-34364648	65	86	52	79	46	80	0.369582	0.467423	1		58.7273	76.394	0.379429	0.480684	0.94263		58.0718	76.21	0.892032	1.08354	0.280582	0.4607	0.720031
arhgef3	NC_007133.6:38964686-39006947	36	28	21	8	7	5	-1.79043	0.0444528	1		25.4756	7.27945	-1.80721	0.133103	0.81922		19.0372	6.06443	0.980084	0.43293	-1.17877	0.28335	0.571593
arhgef33	NC_007128.6:24649257-24662430	6	2	0	8	16	8	2.20936	0.125895	1		2.40429	11.4903	2.25673	0.222565	0.90946		2.02981	11.9593	0.0371871	0.191871	2.36726	1	1
arhgef37	NC_007125.6:24543125-24576315	146	355	169	90	106	55	-1.04323	0.0056626	0.33621		185.648	90.5111	-1.03641	0.00300862	0.108274		175.37	89.618	5.44111	2.70189	-1.00993	0.00985	0.09234
arhgef38	NC_007112.6:25717692-25744605	0	4	0	15	11	2	3.21899	0.0808484	1		0.860931	9.98881	3.53634	0.165009	0.855541		0.890077	9.59367	0.0122013	0.116812	3.25908	1	1
arhgef39	NC_007115.6:12414353-12478375	545	1015	741	384	685	513	-0.217668	0.378747	1		666.137	575.35	-0.211379	0.302826	0.912159		671.092	582.941	23.1263	18.596	-0.314547	0.0612	0.274406
arhgef3l	NC_007134.6:20742211-20757747	9	6	12	23	5	1	0.29621	0.845743	1		8.59848	10.5194	0.290905	0.790146	1		8.87833	10.6262	0.247344	0.295391	0.256108	1	1
arhgef4	NC_007113.6:16530144-16690426	89	145	113	81	48	65	-0.505269	0.265363	1		101.415	71.7993	-0.498232	0.266668	0.912159		104.29	74.1371	2.04465	0.473992	-2.10892	5e-05	0.00170197	Down
arhgef40	NC_007118.6:73265973-73349299	12	10	30	9	30	3	-0.204938	0.865485	1		16.9658	14.5422	-0.222389	0.993295	1		17.5311	15.1187	0.276581	0.263101	-0.0720847	1	1
arhgef5	NC_007127.6:17705709-17730476	752	919	575	1128	1113	664	0.682011	0.00177563	0.158925		653.447	1052.16	0.687216	2.74406e-05	0.00221358	Up	668.584	1088.66	5.94208	8.91469	0.585218	0.00015	0.00437103	Up
arhgef6	NC_007125.6:31459477-31515252	478	620	493	359	521	229	-0.241443	0.371658	1		469.255	397.73	-0.238581	0.414752	0.915934		455.983	396.269	2.66719	1.82726	-0.54564	0.00405	0.0510837
arhgef7a	NC_007120.6:21719249-21756214	680	1177	634	566	742	502	-0.112697	0.573804	1		706.661	656.861	-0.10543	0.553394	0.969966		665.447	630.77	11.5215	10.1469	-0.183286	0.2731	0.562252
arhgef7b	NC_007112.6:45266964-45329148	388	535	266	334	361	326	0.13232	0.570608	1		339.134	373.806	0.140433	0.587579	0.983229		333.505	380.187	5.3208	5.65676	0.088332	0.68975	0.859406
arhgef9a	NC_007116.6:21435378-21497233	2	3	0	0	10	0	1.26799	0.65427	1		1.30364	3.34577	1.35979	0.694586	1		1.34416	1.04028	0.0196765	0.0126416	-0.638296	1	1
arhgef9b	NC_007125.6:8836147-8938758	1	0	4	1	0	3	-0.152618	1	1		1.77775	1.56691	-0.182132	1	1		1.8378	1.63362	0.0349201	0.0173112	-1.01236	1	1
arid1aa	NC_007127.6:34000097-34026828	142	305	103	113	74	93	-0.546659	0.171027	1		149.666	103.447	-0.532853	0.0949514	0.734465		84.0994	67.2713	8.56342	8.28097	-0.0483879	0.888	0.954322
arid1ab	NC_007130.6:14489812-14575193	2327	3718	1962	2065	2381	2015	0.044948	0.771137	1		2276.38	2360.76	0.0525142	0.74262	1		2307.31	2410.59	21.5179	21.9466	0.0284558	0.8182	0.923382
arid1b	NC_007131.6:4855261-5009926	167	192	91	121	136	155	0.224963	0.536715	1		129.223	151.922	0.233471	0.538127	0.964299		131.651	153.422	0.984521	1.01823	0.0485697	0.859	0.942024
arid2	NC_007115.6:1798173-1835451	1679	2860	1517	1411	1634	1235	-0.147335	0.369469	1		1717.36	1558.74	-0.139807	0.281856	0.912159		1659.11	1545.87	21.4732	18.7241	-0.197642	0.1641	0.449359
arid3a	NC_007122.6:5745722-5813774	10	69	57	9	10	3	-2.28748	0.015808	0.654516		38.7859	7.85065	-2.30465	0.0176049	0.352809		34.673	6.24167	1.85126	0.313632	-2.56136	0.25285	0.543119
arid3b	NC_007136.6:28544754-28631055	6638	10364	6446	5840	6020	4861	-0.15216	0.282273	1		6749.09	6102.72	-0.14524	0.159193	0.851239		6887.27	6288.75	74.0931	54.1351	-0.452775	5e-05	0.00170197	Down
arid3c	NC_007116.6:40722488-40848448	7	8	25	39	2	2	0.274104	0.859954	1		13.0795	15.7915	0.27184	0.722868	1		13.5201	16.552	0.408515	0.656816	0.685099	1	1
arid4a	NC_007128.6:11223903-11264806	5875	6864	4957	5680	6278	4823	0.226599	0.144707	1		5205.46	6115.09	0.232347	0.0139957	0.306815		5210.34	6145.3	80.9838	103.147	0.348999	0.0073	0.0757703
arid4b	NC_007124.6:49253723-49294707	692	1351	705	711	908	782	0.172827	0.377386	1		773.775	877.62	0.181682	0.358193	0.912159		737.423	846.909	38.1535	39.1056	0.0355605	0.81565	0.921761
arid4b	NC_007124.6:49305813-49431257	70	88	39	48	46	9	-0.616382	0.363075	1		56.0941	36.6173	-0.615321	0.343927	0.912159		51.2018	32.3796	0.874594	0.578747	-0.595681	0.2267	0.522432
arid5a	NC_007119.6:52390986-52416746	2	3	3	1	2	5	0.322284	0.906369	1		2.39023	3.03584	0.344948	0.961233	1		2.46879	2.77407	0.12141	0.148367	0.289287	1	1
arid5b	NC_007123.6:8134231-8347994	0	0	8	10	11	23	2.51322	0.124725	1		2.89756	16.5502	2.51394	0.0854158	0.70959		0.74975	11.8977	0.00956419	0.135102	3.82027	1	1
arid5b	NC_007132.6:11151439-11159187	6	0	0	5	0	0	-0.0871169	1	1		1.97383	1.83623	-0.104246	1	1		0	1.92644	0	0.0827303	Inf	1	1
arih1	NC_007129.6:18890759-18911951	499	509	474	323	316	277	-0.41362	0.0953113	1		445.39	335.116	-0.410411	0.110345	0.77363		426.422	299.615	10.8037	6.8836	-0.650292	0.00185	0.0285559	Down
arih1l	NC_007118.6:13238791-13259110	489	868	520	548	573	428	0.066382	0.751219	1		536.03	564.115	0.0736757	0.71953	1		536.119	527.868	26.2447	26.4115	0.00913721	0.95965	0.984402
arih2	NC_007119.6:26015427-26038262	2097	3457	2018	1672	1925	1658	-0.1797	0.248827	1		2164.82	1921.11	-0.172308	0.166524	0.858229		2152.82	1922.73	69.752	64.3267	-0.116817	0.36455	0.643992
arl1	NC_007115.6:5901684-5904842	1940	2437	1744	1807	1879	1835	0.169062	0.312241	1		1794.39	2026.08	0.175193	0.15747	0.849963		1807.56	2093.47	92.7215	91.9565	-0.0119522	0.9237	0.967514
arl10	NC_007132.6:36896183-36913232	15	33	2	3	0	1	-3.02151	0.0654472	1		12.7616	1.50163	-3.08721	0.106198	0.762766		12.1525	1.18669	1.32039	0.139696	-3.2406	0.23885	0.534473
arl11	NC_007112.6:45961404-45963290	0	2	11	16	17	3	1.53441	0.314938	1		4.41461	12.7634	1.53165	0.277753	0.912159		4.56866	13.3078	0.106696	0.253265	1.24714	1	1
arl13a	NC_007125.6:40925854-40941302	1069	1543	1144	829	1303	1005	0.0511969	0.799889	1		1098.13	1142.29	0.0568834	0.597513	0.983834		1110.65	1142.29	28.6594	25.9003	-0.14604	0.2989	0.585678
arl13b	NC_007112.6:32935689-32962227	138	229	130	165	235	240	0.72084	0.0195129	0.721667		141.772	235.194	0.730283	0.0208808	0.3877		127.305	232.652	2.01155	3.14502	0.644758	0.01655	0.126478
arl14	NC_007113.6:6349530-6350559	2	1	0	0	3	0	0.20467	1	1		0.873174	1.00373	0.201029	1	1		0.899123	1.04028	0.0740872	0.0747517	0.0128808	1	1
arl14ep	NC_007118.6:32353533-32358271	843	1518	1026	940	790	820	-0.0653383	0.746215	1		975.658	937.435	-0.0576569	0.685516	1		948.922	926.448	86.7639	87.4438	0.0112616	0.94095	0.975282
arl15a	NC_007116.6:39699383-39869348	21	69	26	12	36	36	-0.0319242	1	1		31.1765	30.8477	-0.0152985	0.902051	1		30.4949	30.9309	2.62252	2.60799	-0.00801743	0.98975	0.995441
arl15b	NC_007121.6:9171587-9256117	338	376	223	172	163	179	-0.534376	0.059328	1		272.889	189.282	-0.527776	0.0616652	0.630383		257.725	195.225	5.17085	3.35819	-0.622717	0.0077	0.0785622
arl16	NC_007114.6:49237645-49242691	60	84	41	30	21	10	-1.25679	0.0556941	1		52.6678	22.0424	-1.25664	0.0736604	0.677452		50.0135	17.2686	5.37761	1.86123	-1.5307	0.0156	0.122029
arl2	NC_007118.6:24776061-24778203	109	237	120	132	112	101	-0.0557794	0.884199	1		130.331	126.338	-0.0448989	0.828346	1		132.817	122.221	8.96375	7.87418	-0.186973	0.52715	0.766415
arl2bp	NC_007129.6:18872084-18890713	84	150	63	116	209	100	0.872212	0.029816	0.861079		82.7368	152.516	0.882359	0.0230364	0.407995		81.9654	153.306	2.79657	5.00768	0.840486	0.03455	0.198978
arl3	NC_007123.6:33865435-33871799	1216	1917	1294	1277	1175	939	-0.0566084	0.752833	1		1281.31	1237.6	-0.0500799	0.786189	1		1261.98	1223.07	14.6887	11.1604	-0.396312	0.00435	0.0533149
arl3l1	NC_007132.6:33139051-33152410	54	16	52	47	0	2	-1.14434	0.380274	1		40.0423	18.0604	-1.1487	0.223843	0.910047		30.8253	17.0143	1.24584	0.665392	-0.904845	0.2111	0.508742
arl3l2	NC_007125.6:891443-898809	2	9	0	2	11	1	0.818368	0.656326	1		2.59504	4.81472	0.891698	0.79808	1		0.676603	4.58493	0.0516013	0.363575	2.81678	1	1
arl4aa	NC_007126.6:34204425-34217000	68	95	40	114	82	98	0.908014	0.0438929	0.99906		57.3049	108.49	0.920836	0.0527995	0.591253		59.1388	112.442	4.5063	8.37687	0.894466	0.01575	0.122587
arl4ab	NC_007130.6:31751991-31754537	421	776	410	287	359	238	-0.508922	0.0273906	0.834381		454.017	320.686	-0.501586	0.0241287	0.415557		464.793	334.099	17.529	12.1786	-0.525391	0.0072	0.0752332
arl4ca	NC_007133.6:13953402-13954646	0	0	0	0	0	0	5.12548e-15	1	1		0	0	NA	NA	NA		0	0	0	0	0	1	1
arl4cb	NC_007120.6:23546123-23547612	755	1062	624	689	881	680	0.215247	0.253708	1		702.96	819.718	0.221686	0.193906	0.886244		717.352	826.859	31.2588	34.192	0.129394	0.4121	0.684273
arl4d	NC_007123.6:27151698-27154400	1036	1549	797	1354	1425	1186	0.581211	0.00073868	0.0840314		962.879	1448.29	0.588924	0.000145986	0.00931687	Up	976.391	1464.76	39.1573	57.584	0.556387	0.00015	0.00437103	Up
arl5a	NC_007120.6:23091995-23107492	444	483	286	357	383	285	0.0730142	0.770395	1		353.608	373.218	0.0778656	0.666986	0.995035		343.73	372.628	25.1901	28.2257	0.164152	0.39655	0.672284
arl5c	NC_007114.6:15984575-15992095	1465	2182	1215	1118	1394	1128	-0.0745279	0.656597	1		1391.65	1328.05	-0.0674793	0.633735	0.986127		1395.63	1328.34	84.0054	78.7263	-0.0936369	0.4938	0.742581
arl6	NC_007112.6:33471356-33500228	108	187	134	112	104	103	-0.0928721	0.800421	1		124.312	117.116	-0.086022	0.833867	1		125.842	101.6	5.41101	3.76702	-0.522475	0.08515	0.326726
arl6ip1	NC_007114.6:30974048-30985105	515	891	367	441	729	604	0.380386	0.117799	1		494.118	647.394	0.389789	0.0700323	0.661313		490.974	665.084	15.0518	17.8181	0.243408	0.1528	0.43304
arl6ip4	NC_007116.6:68960574-68973724	934	1428	681	898	910	798	0.138305	0.459627	1		861.266	953.362	0.146566	0.443829	0.925389		855.157	949.311	56.6715	58.9961	0.0579962	0.69845	0.864468
arl6ip5a	NC_007117.6:43236863-43244090	1446	2341	1667	1225	1536	1193	-0.142347	0.414439	1		1583.33	1440.85	-0.13604	0.390257	0.912159		1581.16	1430.89	55.9347	44.2539	-0.337939	0.01085	0.0981727
arl6ip5b	NC_007134.6:4315133-4320805	236	371	217	283	351	208	0.361319	0.158674	1		236.085	304.544	0.367344	0.147297	0.833044		235.204	283.287	10.4647	11.0805	0.08249	0.7052	0.868273
arl6ip6	NC_007117.6:13113088-13142525	182	193	98	140	133	101	-0.0118784	0.984636	1		136.908	136.302	-0.00639908	0.991369	1		131.727	138.195	2.31978	1.65537	-0.486838	0.13885	0.412397
arl8	NC_007118.6:41433847-41446354	2027	3252	2243	2051	2076	1941	0.0224078	0.891314	1		2179.16	2223.99	0.0293721	0.807162	1		2196.76	2286.25	31.5299	28.7576	-0.132776	0.29505	0.582183
arl8a	NC_007133.6:673035-680892	548	838	551	377	566	560	-0.0290295	0.903171	1		560.211	551.759	-0.0219302	0.911448	1		568.298	552.426	6.78166	5.11693	-0.406361	0.0183	0.134828
arl8ba	NC_007117.6:42954423-42973386	97	147	62	104	153	86	0.51636	0.197153	1		86.0055	123.774	0.52521	0.201211	0.892802		88.7678	128.524	2.90404	3.7987	0.387444	0.22575	0.521708
arl8bb	NC_007122.6:35482934-35494523	166	249	170	83	71	105	-0.827896	0.0242124	0.78423		169.775	96.2246	-0.819149	0.0216831	0.396419		160.197	89.6642	9.29282	4.86823	-0.93272	0.00495	0.0585512
arl9	NC_007125.6:1178289-1186922	274	878	445	309	335	275	-0.402316	0.161123	1		440.289	335.531	-0.392004	0.0517999	0.586129		411.316	316.291	30.4953	24.6444	-0.30733	0.1197	0.383818
armc1	NC_007135.6:24556845-24579052	567	888	411	381	560	405	-0.113741	0.618176	1		526.515	489.238	-0.105938	0.562458	0.972885		532.653	502.708	17.8664	15.4049	-0.213853	0.22015	0.516972
armc10	NC_007136.6:18779737-18790140	34	118	45	54	46	19	-0.315781	0.620141	1		52.8813	42.8197	-0.304482	0.546987	0.968419		52.1812	41.8885	0.508519	0.346049	-0.555326	1	1
armc1l	NC_007134.6:31986817-32005532	326	755	470	281	453	362	-0.147228	0.580992	1		439.977	399.519	-0.139165	0.493451	0.947242		472.528	448.818	15.0191	12.4537	-0.270218	0.1858	0.478939
armc2	NC_007131.6:32327408-32367997	16	39	13	56	32	43	1.37162	0.0427185	0.993057		18.3661	48.4674	1.39997	0.0768696	0.686954		15.9197	48.9701	0.24557	0.721519	1.5549	0.0288	0.178101
armc3	NC_007135.6:16903658-16922967	29	0	0	1	3	0	-2.66904	0.252959	1		9.54016	1.37098	-2.79881	0.266086	0.912159		6.08943	0.385288	0.196569	0.0126966	-3.95252	1	1
armc4	NC_007123.6:22905319-23031896	10	20	6	1	51	0	0.824187	0.596896	1		9.76753	17.4307	0.83556	0.470151	0.937797		9.3329	17.7233	0.163302	0.29463	0.851363	1	1
armc5	NC_007114.6:30912637-30927348	307	389	344	284	295	289	0.0384495	0.886838	1		309.315	318.566	0.0425149	0.759175	1		313.935	325.268	3.33774	3.07357	-0.118956	0.5558	0.785078
armc6	NC_007113.6:56687716-57133495	52	64	48	11	53	19	-0.712824	0.306819	1		48.2667	29.3701	-0.71668	0.350747	0.912159		49.2253	23.4724	3.36501	1.81606	-0.889802	0.551	0.781486
armc7	NC_007123.6:26400276-26403491	14	9	28	57	68	13	1.56049	0.0731826	1		16.6842	48.8828	1.55085	0.0175852	0.352809		17.2354	50.9505	0.593404	3.01879	2.34688	0.0091	0.0877359
armc8	NC_007120.6:28065403-28090469	103	99	92	70	16	88	-0.425968	0.49961	1		88.514	66.2506	-0.417972	0.37315	0.912159		83.9415	53.6706	2.46265	1.57863	-0.641543	0.10535	0.362826
armc9	NC_007133.6:36562759-36665584	225	506	318	358	172	162	-0.240594	0.488838	1		298.104	253.803	-0.232107	0.333195	0.912159		283.895	232.806	7.15215	5.99933	-0.253574	0.25095	0.541646
armt1	NC_007131.6:26488119-26492866	292	244	161	123	158	201	-0.21907	0.543247	1		206.89	178.412	-0.213651	0.525626	0.958722		206.198	178.735	10.2639	8.88603	-0.207968	0.39815	0.673639
arnt	NC_007127.6:4734907-4811305	250	505	315	244	362	257	0.0322919	0.904784	1		305.027	313.496	0.0395112	0.878166	1		302.225	313.493	6.64073	7.37151	0.150617	0.4609	0.720217
arnt2	NC_007118.6:10459171-10631952	184	330	192	268	256	179	0.338605	0.217414	1		201.099	255.654	0.346285	0.224358	0.910872		192.037	227.628	7.19799	10.2027	0.50328	0.07145	0.297915
arntl1a	NC_007136.6:17797383-17822457	250	202	88	102	179	72	-0.323028	0.474792	1		157.593	126.14	-0.321174	0.449691	0.925389		156.954	124.625	5.97407	4.89363	-0.287811	0.3076	0.593794
arntl1b	NC_007118.6:65824440-65882735	5	71	73	49	53	18	-0.0193724	0.989557	1		43.3666	42.9256	-0.0147466	0.965569	1		43.3232	21.2063	1.11471	0.502673	-1.14898	0.0777	0.311559
arntl2	NC_007129.6:15598250-15642213	619	1086	646	692	591	573	0.0124261	0.952206	1		671.354	681.005	0.0205919	0.977982	1		655.674	670.879	5.69416	4.6707	-0.285843	0.3721	0.650998
arpc1a	NC_007114.6:40654252-40662597	2825	4357	2528	2250	2894	2241	-0.0554086	0.71793	1		2782.74	2690.72	-0.0485159	0.702353	1		2733.59	2664.31	95.8054	87.3979	-0.132509	0.28125	0.569615
arpc1b	NC_007114.6:40667189-40678621	13	5	0	1	12	0	-0.267949	0.91752	1		5.35278	4.38217	-0.288646	0.994008	1		5.51052	4.5464	0.288161	0.2283	-0.33594	1	1
arpc2	NC_007120.6:48345766-48379639	2788	5026	2665	2452	2543	2356	-0.146258	0.348309	1		2964.18	2693.45	-0.138177	0.182906	0.874131		2932.7	2631.02	195.754	179.802	-0.12263	0.31635	0.601003
arpc3	NC_007132.6:16987365-16992828	202	588	315	237	293	300	-0.0208107	0.951046	1		307.1	305.035	-0.00973754	0.813204	1		293.907	313.601	30.405	32.1743	0.0815998	0.6887	0.858934
arpc4	NC_007117.6:40764892-40771118	1423	2235	1211	1179	1189	1315	-0.0409838	0.820973	1		1387.79	1356.65	-0.0327426	0.698009	1		1338.45	1263.28	50.0606	40.7527	-0.296778	0.0314	0.188424
arpc4l	NC_007122.6:16008689-16017399	626	933	396	547	618	610	0.234864	0.290837	1		550.177	651.584	0.244054	0.272545	0.912159		545.442	645.211	32.2403	34.2011	0.0851794	0.61685	0.82255
arpc5a	NC_007113.6:21309638-21317616	1407	2558	1469	1224	1179	1161	-0.248656	0.150775	1		1545.49	1308.24	-0.240434	0.0687416	0.656804		1566.39	1332.3	12.0801	8.06849	-0.582262	5e-05	0.00170197	Down
arpc5b	NC_007131.6:34248805-34252732	87	150	73	101	118	104	0.425091	0.268171	1		87.3456	118.16	0.435937	0.317877	0.912159		86.1616	122.691	3.00427	3.88461	0.370754	0.24215	0.536772
arpc5la	NC_007119.6:41446118-41455101	640	756	567	649	592	567	0.191566	0.360073	1		578.622	663.149	0.196711	0.247725	0.912159		549.845	642.198	25.3179	26.2006	0.0494467	0.76455	0.898596
arpc5lb	NC_007116.6:31460586-31474561	113	168	168	160	172	99	0.214884	0.577513	1		134.182	155.895	0.216392	0.415008	0.915934		137.618	159.663	9.2923	14.9959	0.690462	0.13865	0.412196
arpin	NC_007129.6:21081940-21086911	148	192	158	119	192	145	0.169333	0.617004	1		147.239	165.925	0.172367	0.521402	0.956763		143.354	151.341	10.9016	11.0679	0.0218473	0.9346	0.973113
arpp19a	NC_007129.6:38904300-38916656	565	1022	473	535	541	443	-0.0666554	0.755456	1		577.155	554.633	-0.0574247	0.663067	0.994928		566.17	568.916	3.6081	3.00914	-0.261885	0.125	0.39108
arpp19b	NC_007136.6:7529802-7539485	105	310	119	120	77	109	-0.363094	0.381029	1		144.365	113.42	-0.348053	0.222951	0.90946		148.223	115.502	6.08626	4.23717	-0.522455	0.07125	0.297479
arpp21	NC_007130.6:43316913-43347794	29	53	76	30	69	19	-0.212629	0.759666	1		48.4743	41.701	-0.217137	0.913274	1		45.1878	33.8514	1.33605	1.01127	-0.401799	0.4605	0.719863
arr3a	NC_007121.6:26800806-26849684	14	2	1	0	0	8	-0.747204	0.787109	1		5.39825	3.1991	-0.754826	0.778121	1		0.819916	3.32889	0.0376264	0.159241	2.08139	1	1
arr3b	NC_007125.6:32497800-32509214	93	35	18	33	22	60	-0.0430868	0.966429	1		44.647	43.4731	-0.0384395	1	1		38.796	43.8073	1.20316	1.25172	0.0570837	0.9084	0.96175
arrb1	NC_007126.6:5397012-5473610	0	0	1	0	1	5	2.42111	0.427725	1		0.362195	2.33401	2.68797	0.548349	0.968644		0.374875	2.42731	0.0141458	0.0870411	2.62132	1	1
arrb2a	NC_007121.6:22921673-22942794	889	1222	672	709	785	828	0.0887969	0.651844	1		798.865	854.127	0.0965	0.628872	0.984387		811.855	857.004	20.2114	18.7603	-0.107486	0.53575	0.770938
arrb2b	NC_007118.6:25649570-25732568	340	477	309	237	213	213	-0.429796	0.0747378	1		326.434	243.478	-0.423	0.100655	0.752572		321.865	245.983	6.56921	4.4887	-0.549423	0.0092	0.0883177
arrdc1a	NC_007116.6:28916689-28931795	388	482	257	340	578	375	0.523313	0.0403758	0.974783		324.467	468.207	0.529074	0.0152369	0.322687		329.417	475.222	8.61512	10.6044	0.299725	0.1214	0.386409
arrdc1b	NC_007132.6:14599921-14666420	331	301	172	176	286	183	-0.0185351	0.954236	1		235.972	233.504	-0.0151701	0.930654	1		243.435	241.591	1.54469	1.16962	-0.401282	0.0718	0.298736
arrdc2	NC_007122.6:13466844-13476123	478	846	678	608	678	574	0.210641	0.344833	1		584.903	679.664	0.216624	0.211906	0.902024		579.839	669.238	12.2841	13.3278	0.117652	0.4856	0.736359
arrdc3a	NC_007116.6:48334347-48344444	430	667	496	739	772	800	0.86423	3.6184e-05	0.00627643	Up	464.667	849.598	0.870585	3.19402e-06	0.000321936	Up	471.632	864.016	5.04937	7.82896	0.632718	0.0003	0.00741204	Up
arrdc3b	NC_007121.6:43914682-43924650	851	1009	679	610	658	429	-0.275742	0.188844	1		743.055	615.723	-0.271186	0.190678	0.882943		752.157	619.774	14.4902	11.2626	-0.363544	0.0233	0.157655
arsa	NC_007129.6:8273118-8285519	45	105	28	26	76	3	-0.398073	0.653595	1		47.5446	36.1759	-0.394253	0.545513	0.967982		45.1283	36.849	2.24693	1.93646	-0.214534	0.65515	0.841541
arsb	NC_007132.6:130463-280162	262	725	352	387	446	265	0.0941997	0.735353	1		369.727	397.316	0.103826	0.753846	1		365.91	391.561	26.4461	31.3732	0.246478	0.64815	0.838144
arsg	NC_007123.6:20455059-20478504	0	24	14	8	7	20	0.350061	0.8008	1		10.2363	13.2778	0.375315	0.878552	1		8.86669	9.39337	0.494883	0.549513	0.151066	1	1
arsh	NC_007120.6:56225626-56244847	15	20	47	37	34	0	-0.068163	0.961067	1		26.2624	24.9637	-0.0731654	0.886125	1		24.6021	18.6094	1.57721	1.65467	0.069166	0.9443	0.977324
arsia	NC_007125.6:955093-958724	14	26	4	2	4	3	-1.81107	0.147905	1		11.6504	3.27246	-1.83193	0.297285	0.912159		12.0212	2.98984	0.618445	0.167572	-1.88387	1	1
arsk	NC_007116.6:50252255-50264670	26	52	82	35	46	13	-0.559106	0.449365	1		49.4453	33.4427	-0.564144	0.518278	0.956066		45.8427	28.9505	1.75275	1.04981	-0.739493	0.15915	0.442746
art4	NC_007114.6:3994253-3999629	2	1	3	11	18	12	2.90282	0.0267061	0.823086		1.95976	14.8607	2.92276	0.0812299	0.699052		2.02375	15.4732	0.124013	0.910302	2.87586	0.0641	0.279765
artn	NC_007117.6:3264417-3299653	4	5	7	5	2	0	-0.929566	0.624404	1		4.92741	2.50539	-0.975798	0.768484	1		3.59043	2.61996	0.22181	0.174908	-0.34273	1	1
arv1	NC_007131.6:4020984-4033961	182	217	127	80	132	147	-0.212573	0.579289	1		152.577	132.327	-0.205427	0.556359	0.970688		151.039	135.914	2.74902	1.99729	-0.460874	0.10135	0.357153
arvcfa	NC_007121.6:464951-503779	9	2	12	10	17	24	1.30031	0.248482	1		7.73755	18.9576	1.29283	0.243865	0.912159		4.94354	10.372	0.164485	0.384211	1.22394	1	1
arvcfb	NC_007116.6:25662974-26085264	128	72	15	88	103	37	0.369381	0.59585	1		63.038	81.5749	0.371905	0.374672	0.912159		62.6948	79.2538	1.75415	1.4554	-0.269356	0.6189	0.823874
arxa	NC_007135.6:23791654-23797440	2	0	1	1	0	0	-1.18519	0.784429	1		1.02014	0.367246	-1.47394	0.802584	1		1.05148	0.385288	0.0966404	0.0388371	-1.31519	1	1
arxb	NC_007132.6:40647975-40653557	13	0	2	13	0	0	-0.0571579	1	1		5.00101	4.7742	-0.0669601	0.993586	1		5.14767	0	0.12902	0	-Inf	1	1
as3mt	NC_007112.6:30974108-30990300	16	56	23	33	32	8	0.0100155	1	1		25.6471	26.0247	0.0210874	1	1		25.1428	27.1397	1.48349	1.6412	0.14575	0.8147	0.921577
asah1a	NC_007125.6:29932537-29937659	203	389	136	241	215	241	0.348669	0.242883	1		199.765	256.813	0.362415	0.304083	0.912159		192.442	238.909	6.64226	7.74633	0.221839	0.35795	0.639153
asah1b	NC_007112.6:15961316-15972028	26	126	157	103	65	86	0.0156711	0.986502	1		92.5372	93.9642	0.0220775	0.9039	1		78.9621	92.5231	3.5467	4.11504	0.21443	0.5302	0.767845
asah2	NC_007123.6:6084097-6108724	11	53	16	9	13	10	-0.850574	0.34739	1		20.8211	11.6536	-0.837274	0.403713	0.912159		18.2452	11.7898	0.604968	0.404902	-0.579284	1	1
asap1a	NC_007113.6:32284256-32372927	29	50	13	2	2	6	-2.71149	0.0122569	0.563904		25.0103	3.80297	-2.71732	0.0308377	0.469004		18.5229	1.94185	0.438577	0.0477031	-3.20067	1	1
asap1b	NC_007135.6:10761057-10909589	113	259	67	76	131	65	-0.273244	0.550169	1		117.186	97.733	-0.261884	0.413592	0.915287		115.859	101.061	1.29139	1.02961	-0.326817	0.28095	0.569498
asap2a	NC_007128.6:35149068-35275536	203	561	432	227	184	179	-0.675814	0.038561	0.953846		343.995	216.507	-0.667974	0.00909648	0.237278		319.744	197.183	6.16036	3.96203	-0.636773	0.00655	0.0709621
asap2b	NC_007131.6:29731737-29772575	707	627	523	338	411	340	-0.489593	0.0464214	1		556.961	397.602	-0.486252	0.0365433	0.503427		562.844	400.954	7.44226	4.86365	-0.613702	0.00095	0.0174652	Down
asap3	NC_007128.6:27184721-27217403	0	27	0	2	1	9	-0.361593	0.892015	1		5.81128	4.66806	-0.316034	0.735164	1		2.67023	1.11734	0.0942621	0.0399215	-1.23951	1	1
asb1	NC_007120.6:45880322-45897160	0	0	9	0	1	0	-2.84258	0.417163	1		3.25976	0.334577	-3.28436	0.482576	0.943676		1.4995	0.346759	0.135869	0.0336147	-2.01506	1	1
asb10	NC_007135.6:34199764-34221441	9	0	5	0	9	13	0.781738	0.662599	1		4.77171	8.20973	0.782827	0.625817	0.984099		4.54421	8.18352	0.315165	0.675448	1.09974	1	1
asb11	NC_007120.6:30553920-30560475	7231	11655	7616	3597	3428	3913	-0.930487	1.16878e-08	4.08851e-06	Down	7645.8	4032.67	-0.922931	1.46668e-20	6.46167e-18	Down	7790.61	4145.51	299.9	144.275	-1.05566	5e-05	0.00170197	Down
asb12a	NC_007116.6:21517341-21523558	228	425	283	275	207	202	-0.107454	0.698746	1		268.981	251.027	-0.0996567	0.691537	1		275.861	244.234	12.3067	10.6076	-0.214344	0.32855	0.61154
asb12b	NC_007125.6:8959898-8975218	0	0	0	0	0	3	3.42719	0.487283	1		0	1.19966	Inf	0.432101	0.9243		0	1.24833	0	0.0331892	Inf	1	1
asb13a.1	NC_007115.6:11480738-11484197	1	31	2	8	0	4	-0.795462	0.677157	1		7.72558	4.53752	-0.767738	0.585878	0.983229		6.65103	4.74675	0.34309	0.24305	-0.497335	1	1
asb13a.2	NC_007115.6:11484360-11526039	8	47	17	34	36	41	1.08413	0.146488	1		18.905	40.9265	1.11427	0.20767	0.90093		19.5377	33.6202	1.21001	1.78197	0.558451	0.4578	0.71708
asb13b	NC_007119.6:11098867-11109263	0	5	0	7	0	22	3.14806	0.130369	1		1.07616	11.3683	3.40104	0.17304	0.86386		0.445039	3.11313	0.0324169	0.243446	2.90878	1	1
asb14a	NC_007122.6:42281080-42307698	0	3	0	9	0	7	2.89044	0.221145	1		0.645698	6.10443	3.24093	0.350542	0.912159		0.667558	4.06864	0.0315759	0.210632	2.73783	1	1
asb14b	NC_007134.6:19564023-19577681	0	1	0	2	14	0	3.90388	0.148144	1		0.215233	5.41856	4.65394	0.220889	0.909447		0.222519	1.81085	0.00665036	0.0580015	3.12459	1	1
asb15a	NC_007136.6:27380919-27399467	8	1	0	0	0	0	-4.60993	0.207414	1		2.847	0	-Inf	0.295908	0.912159		2.59063	0	0.103098	0	-Inf	1	1
asb15b	NC_007115.6:4111598-4148437	0	0	0	0	0	0	5.12548e-15	1	1		0	0	NA	NA	NA		0	0	0	0	0	1	1
asb16	NC_007114.6:19849951-19862067	54	21	27	14	21	18	-0.72067	0.372432	1		32.0636	19.3655	-0.727444	0.48879	0.947242		30.4903	20.166	2.07305	1.50293	-0.463973	0.4523	0.713845
asb18	NC_007120.6:24075313-24083609	29	10	5	2	41	0	0.107514	0.962631	1		13.5035	14.4521	0.0979534	0.803916	1		13.9103	14.9877	0.613665	0.62266	0.0209943	1	1
asb2a.1	NC_007131.6:27398904-27412560	0	0	0	0	0	6	4.36634	0.341428	1		0	2.39933	Inf	0.350622	0.912159		0	0	0	0	0	1	1
asb2a.2	NC_007131.6:27417181-27431180	22	27	12	5	4	16	-0.873556	0.40832	1		17.395	9.57274	-0.861667	0.468212	0.936392		15.724	9.97126	0.233893	0.127504	-0.875312	1	1
asb2b	NC_007128.6:53223946-53231024	0	2	0	8	47	11	5.18509	0.000565588	0.0680993		0.430465	23.0618	5.74347	0.00180004	0.0740483		0.445039	23.9572	0.0276009	1.77806	6.00945	0.24745	0.540376
asb3	NC_007123.6:23939762-23955922	135	171	121	109	88	111	-0.141809	0.704098	1		125.041	113.86	-0.135144	0.739598	1		118.944	111.125	6.01028	5.84993	-0.0390112	0.8977	0.957384
asb4	NC_007130.6:41582298-41595131	0	1	0	0	2	3	2.411	0.451476	1		0.215233	1.86882	3.11816	0.589324	0.983229		0.222519	1.94185	0.0158678	0.160066	3.33449	1	1
asb5a	NC_007125.6:36057967-36072161	9	21	6	18	4	37	1.19887	0.244836	1		9.6538	22.7446	1.23635	0.345303	0.912159		9.52183	18.201	0.84612	1.68198	0.991229	0.22175	0.517877
asb5b	NC_007112.6:38086651-38098363	24	132	62	41	46	7	-0.826927	0.275084	1		58.7621	33.2468	-0.821669	0.168051	0.861403		53.879	27.0087	2.39796	1.08813	-1.13995	0.03975	0.215249
asb6	NC_007119.6:6859778-6875173	83	214	115	126	126	83	0.0707753	0.860162	1		115.017	121.62	0.0805399	0.894021	1		108.455	106.278	7.14078	8.03842	0.170831	0.579	0.799443
asb7	NC_007118.6:9599533-9628500	184	199	169	126	64	106	-0.586277	0.143115	1		164.573	110.074	-0.580253	0.115004	0.782402		156.375	112.304	11.9743	8.79789	-0.444706	0.1382	0.411713
asb8	NC_007134.6:27571324-27579630	123	107	83	79	61	138	0.154159	0.758156	1		93.5555	104.606	0.161073	0.696428	1		96.5353	105.423	1.90153	1.62616	-0.225688	0.4878	0.738557
ascc1	NC_007123.6:48110415-48289028	431	828	437	457	528	253	-0.10873	0.678326	1		478.278	445.66	-0.101909	0.641502	0.988702		457.211	404.406	64.16	62.7092	-0.032997	0.934	0.972878
ascc2	NC_007116.6:17508154-17531584	151	209	155	179	180	143	0.276014	0.369253	1		150.798	183.145	0.280363	0.345209	0.912159		155.019	182.457	3.02236	3.58892	0.247874	0.3815	0.659304
ascc3	NC_007127.6:1485102-1736511	92	197	120	106	222	98	0.385985	0.335954	1		116.13	152.393	0.392062	0.252203	0.912159		113.017	131.953	1.85229	2.42759	0.390216	0.20005	0.496666
ascl1a	NC_007115.6:17428152-17429813	0	1	0	0	0	3	1.84016	0.714001	1		0.215233	1.19966	2.47866	0.768251	1		0.222519	1.24833	0.00801637	0.0395543	2.30281	1	1
ascl1b	NC_007118.6:49442992-49444420	9	17	6	45	22	24	1.89347	0.0241987	0.78423		8.79287	33.4841	1.92907	0.0557231	0.604982		9.07679	33.4122	0.752158	2.91598	1.95488	0.0767	0.30962
asf1ba	NC_007114.6:45314413-45369463	477	655	262	396	341	290	-0.0735107	0.783658	1		392.792	375.488	-0.0649991	0.69563	1		628.607	607.724	24.6464	21.7805	-0.178341	0.33135	0.614531
asf1bb	NC_007112.6:55200461-55211256	31	37	36	37	47	45	0.598239	0.331011	1		31.2007	47.3082	0.600509	0.328163	0.912159		31.5485	48.8622	1.07001	1.50847	0.495456	0.31215	0.59784
ash1l	NC_007127.6:14204802-14277772	1	7	0	0	2	0	-1.32414	0.654968	1		1.8356	0.669153	-1.45584	0.683344	0.999607		1.89594	0.693519	0.0160107	0.00621004	-1.36636	1	1
ash1l	NC_007130.6:9113410-9168016	246	530	216	189	337	289	0.11263	0.699803	1		273.234	297.729	0.123863	0.782067	1		270	301.704	1.38581	1.33849	-0.0501305	0.80745	0.918306
ash2l	NC_007121.6:2731653-2761549	922	1750	809	917	831	733	-0.109037	0.57859	1		972.984	907.916	-0.0998581	0.413413	0.915229		978.267	918.604	31.5123	29.7864	-0.0812611	0.58475	0.802695
asic1a	NC_007119.6:6923709-6978560	41	71	23	4	19	15	-1.42678	0.0799022	1		37.0998	13.8243	-1.42421	0.0942949	0.733909		26.6485	9.86337	1.01568	0.345103	-1.55735	0.0405	0.217722
asic1b	NC_007133.6:7012975-7371543	39	43	19	54	58	63	1.14136	0.0458621	1		28.9666	64.4297	1.15334	0.0623048	0.633131		19.9123	57.0303	0.171792	0.64129	1.90032	1	1
asic1c	NC_007135.6:33963242-34149467	43	27	19	37	17	31	0.234453	0.774994	1		26.8387	31.6724	0.238911	0.734083	1		27.6776	16.8448	0.747751	0.559845	-0.417531	0.5179	0.760413
asic2	NC_007114.6:37682409-38484094	23	75	25	22	58	24	0.164688	0.813265	1		32.7637	37.0822	0.178629	0.877644	1		31.6777	32.5568	0.725741	0.651913	-0.154775	0.7914	0.912393
asic4a	NC_007120.6:11063763-11257160	12	0	10	4	2	0	-1.74769	0.386609	1		7.5696	2.13814	-1.82386	0.51289	0.955001		6.11686	2.23467	0.233916	0.0904488	-1.37082	1	1
asic4b	NC_007117.6:13372881-13455414	0	6	0	0	0	0	-3.60548	0.48583	1		1.2914	0	-Inf	0.272701	0.912159		1.33512	0	0.0489933	0	-Inf	1	1
asip1	NC_007117.6:49976340-49984778	0	0	1	5	0	9	3.61635	0.162683	1		0.362195	5.43522	3.9075	0.24762	0.912159		0.374875	5.67144	0.101117	0.975724	3.27044	0.4269	0.695586
asl	NC_007132.6:31216462-31237784	189	415	194	296	355	216	0.490818	0.0708125	1		221.763	313.855	0.501082	0.071847	0.67094		219.742	311.066	9.56473	14.3387	0.584116	0.01185	0.103846
asmt	NC_007120.6:56380356-56395086	26	51	3	20	22	18	0.0662195	0.941601	1		20.6167	21.9036	0.0873542	0.976799	1		20.3789	16.6599	1.90364	1.80137	-0.0796635	0.9042	0.960578
asmt2	NC_007128.6:26796507-26808047	14	19	18	24	23	23	0.751683	0.338807	1		15.2145	25.7066	0.756689	0.410649	0.913501		14.5992	26.7929	0.675074	1.24402	0.881896	0.22065	0.516972
asmtl	NC_007120.6:35063552-35073299	250	305	153	233	198	177	0.123469	0.680394	1		203.305	222.595	0.130777	0.666823	0.995035		190.406	216.825	6.04922	6.60255	0.126274	0.59555	0.81046
asna1	NC_007112.6:51503402-51517818	1457	3114	1582	1549	1717	1508	0.0110158	0.950279	1		1722.54	1746.36	0.0198178	0.944296	1		1726.32	1784.56	16.0936	14.0129	-0.199732	0.12465	0.390455
asns	NC_007130.6:26070137-26093769	175	223	135	106	123	124	-0.259188	0.441805	1		154.463	129.667	-0.25245	0.477503	0.940609		155.315	131.514	1.04988	0.715465	-0.553274	0.0456	0.233543
asnsd1	NC_007120.6:41278304-41288281	410	641	496	376	363	318	-0.232273	0.309912	1		452.491	386.7	-0.226674	0.343217	0.912159		484.764	433.667	12.328	10.4189	-0.242729	0.19725	0.492572
aspa	NC_007116.6:61678061-61694230	17	49	25	39	17	34	0.39751	0.58895	1		25.1938	33.6066	0.415676	0.676361	0.998635		17.2183	31.0773	1.22404	2.32109	0.923154	0.14315	0.418932
aspdh	NC_007114.6:16597342-16611126	4	13	0	27	2	15	1.92876	0.188091	1		4.11391	16.5831	2.01113	0.247691	0.912159		4.24596	16.1205	0.322885	1.31844	2.02974	0.25545	0.544648
aspg	NC_007128.6:45754663-45791352	158	387	176	162	248	122	-0.0662792	0.849984	1		199.019	191.255	-0.0574058	0.793397	1		198.358	178.304	5.65143	4.61231	-0.293125	0.258	0.547241
asph	NC_007113.6:27000596-27026552	1399	2482	1594	1381	1327	1211	-0.138405	0.42434	1		1571.78	1435.41	-0.130929	0.331945	0.912159		1590.41	1471.38	13.2461	10.1054	-0.390433	0.0044	0.0537586
asphd1	NC_007114.6:15122128-15134895	0	2	4	4	1	0	-0.0378246	1	1		1.87925	1.80356	-0.0593049	1	1		1.4995	1.54115	0.0591213	0.0553672	-0.0946467	1	1
asphd2	NC_007119.6:39931338-39950937	105	71	73	54	93	38	-0.201787	0.70301	1		76.2637	66.1427	-0.205416	0.867319	1		78.6864	68.8664	1.9831	1.69407	-0.227265	0.53255	0.769458
aspm	NC_007133.6:23520336-23556044	2057	4211	2489	1671	2142	1572	-0.350433	0.0483724	1		2484.54	1958.96	-0.342896	0.00581499	0.174546		2481.91	1924.58	12.8583	9.6295	-0.41717	0.00105	0.0188806	Down
aspn	NC_007133.6:10411321-10484283	0	0	0	0	0	0	5.12548e-15	1	1		0	0	NA	NA	NA		0	0	0	0	0	1	1
aspscr1	NC_007122.6:44162386-44200412	488	470	388	451	457	370	0.210752	0.38446	1		402.229	466.488	0.213823	0.226579	0.912159		393.765	453.184	49.9465	62.9424	0.333648	0.2374	0.534087
aspscr1	NW_003335005.1:1100-7786	82	204	51	40	61	57	-0.640846	0.214916	1		89.355	57.8926	-0.62617	0.130545	0.813191		91.4334	60.2822	11.6119	8.51096	-0.448206	0.2427	0.537533
asrgl1	NC_007124.6:27638489-27652314	155	307	196	144	202	193	0.0633072	0.841909	1		188.057	197.646	0.0717493	0.851003	1		185	203.879	5.90189	5.35849	-0.13935	0.5696	0.79343
ass1	NW_003334318.1:11221-55305	53	67	49	60	24	54	0.0500619	0.936432	1		49.6036	51.6586	0.0585621	0.944501	1		50.1927	53.9095	0.846166	0.818458	-0.0480328	0.9127	0.963412
aste1	NC_007127.6:41620512-41631385	0	0	3	0	3	0	-0.0453451	1	1		1.08659	1.00373	-0.114431	1	1		1.12462	0.693519	0.0402751	0.0239559	-0.749508	1	1
aste1	NC_007130.6:19825833-19835092	53	121	49	71	52	85	0.322496	0.515431	1		61.2262	77.4629	0.339357	0.619446	0.984099		58.7552	74.638	1.14966	1.41149	0.296013	0.4481	0.710597
astn1	NC_007113.6:34589678-34999941	337	495	271	270	181	265	-0.257725	0.355842	1		315.558	265.685	-0.248189	0.273002	0.912159		318.54	275.635	5.68753	5.07075	-0.165605	0.4296	0.697298
astn2	NC_007116.6:69767256-69853322	35	0	0	2	0	0	-3.76285	0.148276	1		11.514	0.734493	-3.97049	0.102416	0.756121		10.8257	0.385288	1.17348	0.043084	-4.7675	0.23945	0.534894
asun	NC_007115.6:20765036-20778693	1168	1655	1084	1085	1076	945	-0.00226321	0.990658	1		1133.07	1136.36	0.00418659	0.941963	1		1104.94	1134.19	37.5002	39.4073	0.0715674	0.62025	0.824485
asxl1	NC_007134.6:30803545-30826148	2727	4729	2850	2216	2811	2167	-0.176435	0.261286	1		2947.2	2620.87	-0.169297	0.158133	0.850275		2954.27	2622.26	35.3578	30.2826	-0.223539	0.0663	0.285372
asxl2	NC_007128.6:37214963-37247543	26	2	10	9	1	21	-0.0669529	0.976762	1		12.6057	12.0374	-0.0665437	1	1		7.5768	11.7821	0.139838	0.210958	0.593202	1	1
asz1	NC_007129.6:20653314-20685055	145	215	97	101	91	88	-0.3392	0.363596	1		129.109	102.728	-0.329751	0.355754	0.912159		120.101	101.184	5.70363	4.92848	-0.210738	0.5011	0.749008
atad1a	NC_007116.6:16214922-16230066	142	334	215	147	174	193	-0.0626892	0.856225	1		196.474	189.38	-0.0530522	0.797668	1		196.024	190.702	11.9078	12.0228	0.0138718	0.95425	0.982054
atad1b	NC_007123.6:17302935-17336035	519	738	389	431	436	502	0.0932648	0.679314	1		470.472	504.902	0.101896	0.704644	1		473.996	518.921	9.63867	5.89384	-0.709627	0.0198	0.142184
atad2b	NC_007131.6:44684165-44887672	377	581	391	363	281	271	-0.225716	0.348976	1		390.691	335.696	-0.218871	0.351593	0.912159		390.278	334.523	5.54368	4.73963	-0.226068	0.2474	0.540343
atad3b	NC_007133.6:53305-58437	2049	2648	1836	1839	2517	1654	0.185386	0.284232	1		1908.99	2178.91	0.190798	0.0875404	0.716347		1902.34	2128.97	175.502	228.033	0.377756	0.0034	0.0451884	Up
atad5a	NC_007114.6:26113490-26135593	1896	2899	1798	1633	1678	1475	-0.124025	0.428351	1		1898.92	1750.97	-0.117024	0.378781	0.912159		1892.28	1771.54	18.9511	17.1984	-0.140009	0.28195	0.570117
atad5b,suz12b	NC_007117.6:22060569-22089428	397	733	501	460	587	382	0.135007	0.558523	1		469.827	518.087	0.141065	0.447776	0.925389		505.957	557.936	6.655	6.7936	0.0297375	0.8825	0.951925
atat1	NC_007130.6:27895366-27931428	43	55	40	18	11	16	-1.28091	0.0701048	1		40.4714	16.689	-1.27801	0.120455	0.795703		35.8159	15.8662	1.27325	0.513249	-1.31078	0.02855	0.177258
atcaya	NC_007133.6:4722353-4732249	11	21	29	25	5	25	0.154981	0.898016	1		18.6422	20.8512	0.161559	0.860255	1		19.2656	13.8627	0.485271	0.334976	-0.53473	1	1
atcayb	NC_007113.6:55707830-55839424	0	0	0	1	8	11	5.96299	0.02175	0.755892		0	7.44262	Inf	0.0753673	0.682952		0	7.38979	0	0.247297	Inf	1	1
ate1	NC_007124.6:46385090-46416032	17	27	32	33	41	14	0.453621	0.557785	1		22.994	31.4352	0.451121	0.498774	0.947242		15.8702	24.6045	3.42933	5.53974	0.691891	0.2879	0.574915
atf1	NC_007117.6:39511897-39524200	2679	5103	2960	3117	3411	2721	0.137186	0.384703	1		3051.74	3374.04	0.144844	0.241518	0.912159		3138.82	3488.03	69.3069	66.4504	-0.0607215	0.61555	0.821612
atf2	NC_007120.6:2346369-2402122	8	23	5	29	7	6	0.68043	0.543604	1		9.3931	15.3915	0.712462	0.664995	0.994948		9.03117	15.3653	0.125947	0.112821	-0.158778	1	1
atf3	NC_007131.6:37891798-37897858	62	184	69	71	30	28	-0.85707	0.137031	1		84.9905	47.3086	-0.845197	0.0694674	0.659312		86.66	47.8682	1.14157	0.542025	-1.07458	0.0138	0.113711
atf4a	NC_007117.6:251014-254503	5229	8761	4942	4042	5765	3053	-0.226067	0.210447	1		5395.81	4634.1	-0.21955	0.0585682	0.617238		5403.34	4678.71	458.238	465.229	0.0218438	0.854	0.939691
atf4b	NC_007114.6:24067391-24070271	1435	2590	1543	1618	1790	1482	0.161357	0.327619	1		1588.39	1785.73	0.168946	0.237413	0.912159		1623.12	1820.56	47.0778	50.6411	0.105263	0.42045	0.689835
atf5a	NC_007116.6:29814096-29818483	9	48	6	19	48	10	0.77519	0.408089	1		15.4651	27.0362	0.80588	0.488714	0.947242		15.9749	22.9246	0.637015	0.984127	0.627518	0.3286	0.61154
atf5b	NC_007126.6:17930037-17987614	96	26	80	49	68	71	0.0670668	0.929055	1		66.1529	69.1383	0.0636815	0.661395	0.994767		68.2525	71.9641	0.838005	0.715061	-0.228893	0.58195	0.80104
atf6	NC_007131.6:33908676-33961817	112	232	113	69	29	71	-1.02253	0.0372838	0.941054		127.707	63.4347	-1.00949	0.0111773	0.268522		119.04	58.402	6.35423	3.355	-0.921404	0.01305	0.109854
atf6b	NW_003335796.1:3538-10423	267	540	216	252	303	211	-0.0312236	0.912874	1		282.295	278.299	-0.0205677	0.818573	1		281.444	279.542	11.7772	12.5723	0.0942498	0.65255	0.839858
atf6b	NW_008805538.1:439-3398	37	52	19	10	31	11	-0.713037	0.373284	1		30.2457	18.4431	-0.71365	0.436347	0.925389		25.3529	19.1796	13.8365	11.4677	-0.270908	0.68065	0.854925
atf7a	NC_007134.6:27520387-27569453	11	17	33	5	44	43	0.810967	0.396115	1		19.2301	33.7528	0.811641	0.26411	0.912159		18.9849	29.1817	0.715551	1.10714	0.629717	0.3054	0.591966
atf7b	NC_007117.6:39615820-39634730	475	598	332	368	250	351	-0.182391	0.495143	1		405.219	359.151	-0.17411	0.395226	0.912159		412.214	369.453	6.17155	4.88149	-0.338309	0.0742	0.304095
atf7ip	NC_007112.6:44878266-44922686	3283	4295	3025	2339	2901	2486	-0.140843	0.370317	1		3100.08	2823.72	-0.134708	0.311114	0.912159		3109.16	2851.63	80.3948	72.9113	-0.140959	0.2538	0.543583
atf7ip2	NC_007114.6:26927245-26935707	578	736	390	545	416	371	-0.0132753	0.959215	1		489.813	487.691	-0.00626109	0.966449	1		495.148	493.192	11.1021	9.28226	-0.258286	0.1508	0.430964
atg10	NC_007121.6:43208722-43244876	19	99	24	67	135	78	1.44987	0.0139303	0.604081		36.2512	100.965	1.47775	0.00778508	0.214626		36.1009	100.329	3.48971	10.4015	1.57561	0.0008	0.0153219	Up
atg101	NC_007121.6:32713635-32716856	330	383	302	261	155	378	-0.0151772	0.969541	1		300.377	298.868	-0.00726713	0.937872	1		308.696	309.864	24.4492	24.8365	0.0226781	0.91465	0.963655
atg12	NC_007127.6:13993813-13998426	79	58	24	45	13	50	-0.215604	0.777169	1		47.1649	40.87	-0.206672	0.718892	1		37.0684	10.9961	15.4645	4.63895	-1.73709	0.02225	0.153079
atg13	NC_007118.6:38522574-38536585	735	1160	561	562	627	474	-0.205479	0.305542	1		694.655	605.719	-0.197649	0.258203	0.912159		687.807	603.099	14.9507	12.001	-0.317058	0.05285	0.252585
atg16l1	NC_007126.6:45576284-45600949	187	281	178	119	89	42	-1.04989	0.00964145	0.487613		186.469	90.2749	-1.04654	0.00417911	0.13867		138.674	65.0752	13.135	6.83961	-0.941431	0.01015	0.0941896
atg16l2	NC_007126.6:5483094-5575792	25	12	14	24	5	24	0.334963	0.739737	1		15.8778	20.0841	0.339043	0.716464	1		16.1535	19.8115	0.539947	0.707681	0.390282	0.57525	0.797449
atg2b	NC_007128.6:43015092-43021700	2	4	8	2	6	17	1.09643	0.429565	1		4.41643	9.54004	1.11111	0.538632	0.964299		3.89812	9.53973	0.269006	0.669005	1.31438	0.2853	0.572657
atg3	NC_007117.6:6952792-6966000	233	479	262	400	343	232	0.359282	0.180203	1		274.642	354.432	0.367959	0.152306	0.841191		259.781	354.257	8.71086	10.9306	0.327484	0.11765	0.380769
atg4a	NC_007132.6:43490347-43510439	117	322	158	130	108	141	-0.247623	0.506381	1		165.021	140.26	-0.234544	0.371048	0.912159		134.192	117.266	10.2078	9.2704	-0.138973	0.63075	0.829657
atg4b	NC_007117.6:27100297-27118235	135	174	172	135	116	171	0.115852	0.764857	1		144.159	156.77	0.120987	0.668178	0.995035		115.425	125.018	4.15713	4.47419	0.10604	0.78915	0.911245
atg4c	NC_007117.6:32313677-32328403	559	855	551	511	616	513	0.0712299	0.721911	1		567.488	598.904	0.0777353	0.666175	0.994948		579.081	616.006	6.09943	5.27188	-0.210356	0.21385	0.511573
atg4da	NC_007112.6:50742844-50762890	143	146	90	104	219	86	0.391299	0.354275	1		111.064	145.856	0.393151	0.211454	0.902024		113.705	137.579	0.582576	0.521487	-0.159814	1	1
atg4db	NC_007114.6:6806669-6833493	25	30	33	12	5	0	-2.10488	0.0680575	1		26.6337	6.07984	-2.13115	0.0841285	0.709031		27.504	6.35725	2.26337	0.595955	-1.92519	0.05415	0.256284
atg5	NC_007127.6:7463116-7499190	225	336	112	209	220	194	0.2753	0.384509	1		186.903	227.94	0.286365	0.41381	0.915389		182.288	216.617	4.82232	5.37024	0.15526	0.52385	0.764612
atg7	NC_007122.6:789607-863674	188	309	172	101	165	85	-0.598704	0.0755588	1		190.651	126.287	-0.594223	0.0812923	0.699052		188.316	119.185	4.14516	2.47519	-0.743889	0.0089	0.0866652
atg9a	NC_007117.6:11014587-11030936	32	6	9	11	28	13	0.312428	0.779375	1		15.0782	18.6064	0.303332	0.661753	0.994768		13.2854	18.6634	0.214502	0.348915	0.701882	1	1
atg9b	NC_007135.6:33916408-33953180	644	761	472	453	567	440	-0.0442795	0.836412	1		546.605	532.018	-0.0390246	0.927117	1		553.415	528.592	2.71106	2.05161	-0.402098	0.0211	0.148042
athl1	NC_007136.6:4508827-4533545	102	175	104	64	100	66	-0.391155	0.331789	1		108.889	83.354	-0.385535	0.371813	0.912159		98.9786	79.8163	3.10799	2.63812	-0.23647	0.4865	0.73715
atic	NC_007112.6:4788047-4805860	287	811	347	278	322	169	-0.517808	0.0839255	1		394.65	277.409	-0.508559	0.0221716	0.400276		377.533	261.318	17.7505	13.3082	-0.415548	0.0483	0.241036
atl1	NC_007124.6:36579760-36658568	2	1	5	4	23	3	1.94961	0.197078	1		2.68415	10.3639	1.94903	0.255825	0.912159		2.55098	10.7652	0.127052	0.608511	2.25986	1	1
atl2	NC_007124.6:7949199-7972491	300	282	181	159	133	218	-0.250093	0.47171	1		224.944	190.066	-0.243064	0.409531	0.913021		227.046	195.418	5.13042	4.13703	-0.310482	0.1971	0.492513
atl3	NC_007125.6:30433717-30453797	636	758	381	578	669	541	0.347696	0.115911	1		510.368	652.439	0.354305	0.0666852	0.652141		495.846	660.129	10.0103	13.7535	0.458313	0.04205	0.222941
atm	NC_007126.6:6517630-6653955	115	134	78	73	102	95	0.0533871	0.903303	1		94.9241	98.9251	0.0595632	0.877675	1		80.9951	84.2471	0.581129	0.606602	0.061891	1	1
atmin	NC_007129.6:29971840-29978670	3	25	16	15	25	19	0.800353	0.403897	1		12.1629	21.471	0.819906	0.478834	0.941773		12.5759	19.9271	0.137282	0.296333	1.11007	1	1
atn1	NC_007127.6:31890781-31912885	23	96	23	19	35	15	-0.579969	0.445042	1		36.5592	24.6862	-0.56653	0.385397	0.912159		35.4485	19.0332	0.683643	0.423165	-0.692022	0.2552	0.544509
atoh1a	NC_007119.6:29584745-29586383	3	11	0	0	1	1	-2.0655	0.363878	1		3.35447	0.734464	-2.19132	0.502171	0.94766		3.46262	0.76287	0.156275	0.0337377	-2.21166	1	1
atoh1b	NW_003335314.1:9440-10244	0	0	0	0	0	0	5.12548e-15	1	1		0	0	NA	NA	NA		0	0	0	0	0	1	1
atoh1c	NC_007123.6:11729841-11731212	1	2	6	0	5	1	-0.440801	0.836566	1		2.93261	2.07277	-0.500624	0.977883	1		3.03259	2.14991	0.131685	0.06928	-0.926582	1	1
atoh7	NC_007124.6:25319248-25320274	0	0	0	5	0	0	4.01522	0.369688	1		0	1.83623	Inf	0.359136	0.912159		0	1.92644	0	0.0974626	Inf	1	1
atoh8	NC_007125.6:9201314-9216363	0	1	0	36	24	16	6.14359	3.53291e-05	0.00620101	Up	0.215233	27.6489	7.00518	0.00016663	0.0104873	Up	0.222519	28.8504	0.0053947	0.662677	6.94062	1	1
atox1	NC_007125.6:25672444-25769442	65	44	48	64	88	34	0.467882	0.427612	1		48.2387	66.5427	0.464089	0.283443	0.912159		49.0979	63.5802	5.47644	6.3408	0.211425	0.62765	0.82826
atp10a	NC_007117.6:38629076-38728619	298	259	152	193	219	185	0.058719	0.860119	1		208.832	218.13	0.0628438	0.751254	1		211.084	218.728	2.55812	2.52886	-0.0165978	0.94575	0.977865
atp10b	NC_007125.6:21999893-22065021	3	1	1	5	1	1	0.695789	0.79497	1		1.56434	2.5707	0.716605	0.860545	1		0.597394	2.68931	0.00982944	0.0453675	2.20648	1	1
atp10d	NC_007124.6:12257619-12319474	61	141	65	42	62	93	-0.0260471	0.96968	1		73.9577	73.3576	-0.0117534	0.863398	1		76.3785	71.5095	1.12236	0.94587	-0.246826	0.50655	0.752895
atp11a	NC_007112.6:45572224-45709949	22	29	20	19	30	10	0.0208719	1	1		20.723	21.0139	0.0201072	0.943496	1		20.5031	19.6497	0.225728	0.258199	0.193894	1	1
atp11c	NC_007125.6:32165531-32291406	206	267	144	208	234	160	0.295663	0.31035	1		177.391	218.66	0.301756	0.299236	0.912159		169.089	185.639	1.34953	1.46462	0.118066	0.6581	0.842756
atp13a1	NC_007114.6:52645137-52697363	977	1665	1028	982	1106	691	-0.0696464	0.718974	1		1052.1	1007	-0.0632132	0.746953	1		1033.89	948.125	23.7016	23.3457	-0.0218252	0.88745	0.954293
atp13a2	NC_007134.6:24584875-24616392	281	432	295	230	316	189	-0.141381	0.584037	1		292.269	265.772	-0.137109	0.676288	0.998635		287.972	268.245	5.43106	4.54056	-0.258364	0.29205	0.578901
atp13a3	NC_007122.6:33855272-33925862	22	7	29	4	51	21	0.493755	0.638327	1		19.2476	26.93	0.484534	0.4217	0.91976		12.5385	9.57826	0.362421	0.274701	-0.399809	1	1
atp1a1a.1	NC_007112.6:1564374-1583770	6567	10815	5708	7187	7325	5796	0.169	0.245225	1		6555.5	7407.92	0.176362	0.0932506	0.731337		6344.41	7142.25	141.088	164.277	0.219535	0.05205	0.250915
atp1a1a.2	NC_007112.6:1641562-1649040	11	0	0	3	0	0	-1.60608	0.597358	1		3.61868	1.10174	-1.71568	0.65546	0.994274		3.72132	1.15586	0.0892081	0.027748	-1.68479	1	1
atp1a1a.3	NC_007112.6:1657499-1667866	49	108	31	31	23	31	-0.700233	0.268066	1		50.5928	31.4764	-0.68466	0.230925	0.912159		45.6315	28.4111	1.00244	0.642751	-0.641181	0.20625	0.503872
atp1a1a.4	NC_007112.6:1541999-1558365	11	9	2	8	0	1	-0.899041	0.617764	1		6.28016	3.33786	-0.911879	0.697444	1		3.71227	3.49842	0.092713	0.0882745	-0.0707757	1	1
atp1a1a.5	NC_007112.6:1690369-1702310	0	0	0	0	0	0	5.12548e-15	1	1		0	0	NA	NA	NA		0	0	0	0	0	1	1
atp1a1b	NC_007120.6:36092477-36113003	32	41	48	23	47	20	-0.186935	0.788908	1		36.737	32.1695	-0.191539	0.925042	1		28.1866	23.0017	0.634797	0.566592	-0.163986	1	1
atp1a2a	NC_007113.6:44350079-44402539	20	3	2	1	4	4	-1.23143	0.43897	1		7.94951	3.3051	-1.26617	0.599033	0.984099		8.18334	1.38704	0.147434	0.0241732	-2.60859	1	1
atp1a3a	NC_007130.6:6409213-6466510	28	29	11	36	17	38	0.795474	0.30235	1		19.4371	34.1044	0.811146	0.35643	0.912159		20.0491	32.0714	0.19306	0.281591	0.54455	1	1
atp1a3b	NC_007127.6:10885785-10930007	0	15	18	16	12	1	0.0769517	1	1		9.748	10.2907	0.0781692	0.933163	1		6.29068	8.81539	0.081192	0.10549	0.3777	1	1
atp1b1a	NC_007117.6:29226883-29236926	8299	11939	6818	2954	2630	2291	-1.43821	1.52971e-20	2.14043e-17	Down	7769.24	2880.92	-1.43124	1.23278e-44	3.06122e-41	Down	7735.07	2872.91	137.99	43.3417	-1.67074	5e-05	0.00170197	Down
atp1b1b	NC_007112.6:10036106-10055098	4	0	5	0	11	4	0.766449	0.704156	1		3.12686	5.27989	0.755794	0.678483	0.998776		3.22758	2.0112	0.0599483	0.0292548	-1.03504	1	1
atp1b2a	NC_007134.6:44951959-45980632	11	100	32	87	101	43	1.15198	0.0814113	1		36.7322	82.9378	1.17499	0.0492886	0.572902		20.6067	75.7658	0.426051	1.29787	1.60705	0.3372	0.61985
atp1b2b	NC_007116.6:37875377-37906847	0	50	5	3	6	20	-0.214796	0.913145	1		12.5726	11.107	-0.178821	0.703058	1		13.0003	11.5586	0.195242	0.14036	-0.476139	1	1
atp1b3a	NC_007113.6:16879115-16897098	1167	1564	1097	2421	2437	1686	1.08389	1.08772e-09	4.26723e-07	Up	1117.86	2378.68	1.08942	1.20176e-15	3.31577e-13	Up	1135.84	2466.8	22.5955	42.7119	0.918605	5e-05	0.00170197	Up
atp1b3b	NC_007126.6:4362015-4424656	2657	4210	2782	2937	3255	2248	0.131043	0.414154	1		2787.83	3066.6	0.137495	0.19839	0.890283		2755.77	3038.02	106.73	111.847	0.0675687	0.57725	0.798591
atp1b4	NC_007125.6:33117983-33129639	9	10	4	3	1	0	-2.09937	0.179859	1		6.56185	1.43632	-2.19173	0.415203	0.91616		6.54689	1.50262	0.100175	0.0205347	-2.28638	1	1
atp2a1	NC_007114.6:26014162-26023607	1	10	6	2	0	4	-0.996749	0.61496	1		4.65447	2.33404	-0.995785	0.689938	1		4.09957	0.770576	0.130867	0.025885	-2.33792	1	1
atp2a1l	NC_007123.6:13206103-13223442	47	6	1	3	0	27	-0.527864	0.756365	1		17.1152	11.8987	-0.524475	0.68632	1		17.6102	12.3909	0.425051	0.303993	-0.483597	1	1
atp2a2a	NC_007119.6:11649532-11707288	96	218	84	140	115	73	0.116619	0.774483	1		108.926	119.083	0.12861	0.849958	1		107.767	107.118	3.2337	3.5309	0.126852	0.69345	0.861481
atp2a2b	NC_007132.6:17014234-17071388	5413	9984	6120	6234	6409	4899	0.0494194	0.751028	1		6146.24	6392.76	0.0567366	0.579649	0.982014		6256.92	6584.48	68.9417	63.4797	-0.119082	0.30095	0.587357
atp2a3	NC_007116.6:30567462-30669038	281	374	233	420	456	269	0.682408	0.00639314	0.365726		257.329	414.38	0.687339	0.00306013	0.109359		260.763	425.111	1.98078	2.8409	0.52028	0.01135	0.10117
atp2b1a	NC_007115.6:16070900-16780144	12898	14801	10447	11847	13509	10352	0.208651	0.172915	1		11212.6	13010.2	0.214525	0.011635	0.274684		11266.4	13208.6	85.6802	85.0056	-0.0114047	0.9388	0.974557
atp2b1b	NC_007136.6:19511753-19563242	372	495	369	636	787	301	0.763788	0.00836521	0.444489		362.567	617.247	0.767598	7.27661e-05	0.00514924	Up	360.176	628.251	4.23373	7.01192	0.727879	0.0001	0.00314949	Up
atp2b2	NC_007122.6:1122112-1306155	15	34	23	10	43	6	-0.00737059	1	1		20.583	20.4586	-0.00874461	0.956439	1		17.0224	15.1958	0.350021	0.408958	0.22451	1	1
atp2b3a	NC_007119.6:13964609-14014801	28	64	8	5	30	8	-0.784599	0.431128	1		25.8836	15.0726	-0.780109	0.39197	0.912159		26.7127	15.6581	0.271668	0.222789	-0.286169	1	1
atp2b3b	NC_007134.6:19907871-20026755	8	2	12	14	14	18	1.20962	0.276525	1		7.40857	17.0235	1.20026	0.297796	0.912159		7.42743	12.4987	0.146063	0.130892	-0.158211	1	1
atp2b4	NC_007122.6:22739995-22827936	562	729	475	686	664	522	0.404681	0.0470014	1		513.829	682.831	0.410241	0.0265363	0.435078		365.676	519.615	11.9132	17.1115	0.522403	0.0059	0.0662687
atp2c1	NC_007127.6:41632914-41716932	401	497	274	311	445	298	0.171538	0.484947	1		338.129	382.267	0.177004	0.406266	0.912159		338.363	376.658	2.19218	2.01597	-0.120891	0.53395	0.770205
atp5a1	NC_007132.6:4916256-4927975	10260	15695	8645	8894	9994	8255	-0.00321169	0.98185	1		9884.5	9911.12	0.00388072	1	1		9525.72	9463.62	684.703	792.205	0.210395	0.0586	0.267283
atp5b	NC_007122.6:13150238-13155411	5317	8071	4115	5191	8886	7872	0.682477	0.00039649	0.0516877		4976.71	8027.34	0.689728	9.44765e-11	1.67666e-08	Up	5001.62	8121.97	322.95	589.515	0.868218	5e-05	0.00170197	Up
atp5c1	NC_007115.6:25184019-25226770	1435	2296	1040	1437	1304	1227	0.106832	0.557376	1		1342.93	1454.68	0.11532	0.549403	0.969002		1341.94	1477.59	124.734	147.333	0.240222	0.1966	0.492177
atp5d	NC_007133.6:18741086-18753927	654	951	560	530	620	565	0.00515137	0.981417	1		622.663	628.015	0.0123475	0.964115	1		615.708	603.877	106.81	111.741	0.0651122	0.6973	0.863861
atp5e	NC_007117.6:49894832-49900216	772	1035	642	954	920	634	0.356434	0.0749727	1		709.261	911.692	0.362231	0.0278349	0.444617		714.666	943.27	262.5	360.544	0.457859	0.00315	0.0425182	Up
atp5f1	NC_007119.6:25311263-25317041	812	1057	646	605	682	540	-0.134872	0.480623	1		728.603	666.305	-0.128952	0.519949	0.956198		730.711	686.66	90.3995	90.1364	-0.00420391	0.97765	0.991294
atp5g1	NC_007114.6:23468745-23473686	3082	4755	2551	2719	3387	2526	0.07836	0.608152	1		2961.28	3141.87	0.0854027	0.471842	0.939009		2733.53	2857	397.87	435.315	0.129762	0.28775	0.574836
atp5g3a	NC_007120.6:2337130-2344363	3026	4051	2476	3161	3127	2461	0.200854	0.19617	1		2764.17	3191.21	0.207258	0.0681363	0.656719		2676.65	3129.73	209.914	240.501	0.196245	0.1108	0.370442
atp5g3b	NC_007117.6:10595416-10600509	2516	4868	2431	2419	2923	2211	-0.010866	0.948716	1		2755.94	2750.49	-0.00285694	0.875802	1		2743.91	2802.8	425.026	477.898	0.169152	0.17355	0.461793
atp5h	NC_007114.6:44405170-44414439	195	314	189	223	298	300	0.582727	0.029589	0.857201		200.187	301.566	0.591124	0.0327904	0.479046		198.986	279.943	36.5076	53.5966	0.553946	0.01635	0.125565
atp5ia	NC_007132.6:20341253-20344831	435	387	398	355	333	285	-0.0610296	0.81929	1		370.551	355.754	-0.0587906	0.982322	1		376.073	356.885	132.098	128.958	-0.0347064	0.8614	0.942997
atp5ib	NC_007116.6:8565743-8568782	903	1304	659	660	771	703	-0.0709461	0.715846	1		816.411	781.462	-0.0631192	0.656888	0.994311		818.048	800.205	121.866	115.663	-0.0753583	0.63215	0.830263
atp5j	NC_007112.6:615147-619453	460	677	516	474	405	399	-0.0508089	0.822834	1		483.932	469.133	-0.0448055	0.885555	1		475.853	456.867	45.4224	41.8743	-0.117336	0.53215	0.769455
atp5j2	NC_007114.6:40154926-40159462	526	814	500	446	708	714	0.366876	0.120667	1		529.336	686.192	0.374429	0.0561497	0.60733		527.024	683.802	34.5314	39.6777	0.200422	0.2316	0.528869
atp5l	NC_007116.6:30099169-30101738	291	626	434	401	359	256	-0.0751662	0.780822	1		387.659	369.75	-0.0682376	0.78431	1		337.373	351.93	120.409	134.987	0.16488	0.405	0.679515
atp5o	NC_007120.6:33334827-33338127	645	947	549	600	722	640	0.216165	0.261744	1		614.857	717.84	0.223412	0.23505	0.912159		580.829	714.47	90.2217	116.996	0.374914	0.02425	0.161219
atp5s	NC_007124.6:36554764-36565877	48	57	34	13	11	40	-0.735256	0.342721	1		40.3735	24.4501	-0.723571	0.304646	0.912159		37.1602	23.7337	4.1338	2.66665	-0.632439	0.2542	0.543991
ATP6,ATP8,COX3	NC_002333.2:8893-10589	212192	158369	108328	241570	220871	187568	0.726294	0.00154068	0.142323		143127	237620	0.73136	1.14081e-14	2.93973e-12	Up	142353	239795	24445.5	37994	0.636202	0.09375	0.341966
atp6ap1a	NC_007134.6:4965422-4979562	36	43	6	7	11	1	-1.78609	0.104951	1		23.2711	6.65095	-1.80691	0.141219	0.825757		23.9964	6.92748	0.795507	0.215232	-1.88598	0.061	0.274048
atp6ap1b	NC_007134.6:26152941-26167637	412	545	328	404	238	336	-0.044526	0.875367	1		371.638	362.359	-0.0364777	0.824386	1		341.058	339.562	8.19965	6.95968	-0.236541	0.2376	0.534087
atp6ap1la	NC_007122.6:42242088-42263764	0	1	0	10	12	3	4.55823	0.0222774	0.764364		0.215233	8.88705	5.36773	0.0870521	0.714191		0.222519	5.44797	0.012564	0.325965	4.69735	1	1
atp6ap1lb	NC_007134.6:19638050-19657471	0	2	4	22	20	15	3.42298	0.00935977	0.478785		1.87925	20.7693	3.46622	0.0201367	0.381703		1.94454	13.1769	0.0510134	0.296315	2.53818	1	1
atp6ap2	NC_007133.6:11093804-11107066	69	164	169	66	117	77	-0.343164	0.464772	1		119.208	94.1751	-0.340066	0.479779	0.942276		114.427	84.1623	4.18195	2.79613	-0.580745	0.0699	0.294576
atp6v0a1a	NC_007114.6:16772402-16823329	117	293	138	150	123	126	-0.0600573	0.8768	1		151.536	146.626	-0.0475196	0.76374	1		151.297	145.408	2.1908	1.90444	-0.202092	0.4557	0.715752
atp6v0a1b	NC_007135.6:7564785-7602822	1	3	0	0	0	3	0.187683	1	1		0.974669	1.19966	0.299645	1	1		1.00586	1.24833	0.020614	0.00904605	-1.18827	1	1
atp6v0a2a	NC_007121.6:8030045-8074768	0	13	4	35	29	5	2.45623	0.0507363	1		4.24681	24.5558	2.53161	0.0555846	0.604982		2.89275	21.3835	0.0498807	0.368404	2.88473	1	1
atp6v0a2b	NC_007116.6:24040245-24063744	397	414	211	265	514	337	0.443243	0.13469	1		296.131	404.055	0.448316	0.0449208	0.552792		248.98	310.604	4.41608	5.33247	0.272036	0.214	0.511775
atp6v0b	NC_007113.6:33697983-33703996	126	94	97	112	87	127	0.319472	0.46524	1		96.8151	121.025	0.322006	0.345495	0.912159		99.9057	126.166	1.5843	1.63097	0.0418892	0.88995	0.95494
atp6v0ca	NC_007114.6:15894877-15905663	2870	4373	3080	3050	3413	2753	0.157843	0.302462	1		3000.92	3362.9	0.164302	0.129401	0.811469		3069.47	3462.74	76.0657	71.6857	-0.0855612	0.4728	0.728283
atp6v0cb	NC_007135.6:39266295-39283763	124	245	121	82	243	84	0.0725981	0.871331	1		137.35	145.007	0.0782642	0.790106	1		136.191	129.773	3.20497	2.44804	-0.388681	0.18065	0.471432
atp6v0d1	NC_007118.6:34814918-34823456	177	196	130	118	150	157	0.0780559	0.823393	1		147.499	156.304	0.0836505	0.775372	1		137.161	160.85	3.16066	3.25598	0.0428664	0.8738	0.948051
atp6v0e1	NC_007125.6:51855458-51860332	616	1103	627	742	968	568	0.296882	0.155	1		667.144	823.503	0.303776	0.0805817	0.696267		642.386	804.32	81.2604	106.28	0.387248	0.01595	0.123405
atp6v1aa	NC_007116.6:23741881-23756192	130	300	128	171	157	86	-0.0478706	0.905334	1		153.697	149.718	-0.0378415	0.831935	1		151.474	131.545	4.83187	4.40222	-0.134351	0.62825	0.828701
atp6v1ab	NC_007135.6:21009699-21027665	18	105	29	70	94	50	0.959278	0.117078	1		39.0246	77.1518	0.983318	0.115044	0.782474		38.1888	67.6412	1.14809	2.03441	0.825382	0.07115	0.29738
atp6v1b2	NC_007121.6:19597169-19609096	55	90	25	70	63	29	0.315852	0.598194	1		46.5192	58.3823	0.327704	0.621322	0.984099		45.7529	55.8745	0.899708	0.971661	0.110997	0.80945	0.919039
atp6v1ba	NC_007128.6:21352457-21398417	499	605	415	420	487	384	0.0774237	0.724495	1		444.683	470.739	0.0821497	0.614712	0.984099		432.258	457.63	9.81396	9.23685	-0.0874355	0.63155	0.829886
atp6v1c1a	NC_007127.6:52862551-52881848	126	157	50	140	109	189	0.795373	0.0706654	1		93.3516	163.462	0.808209	0.0438392	0.545868		93.611	167.338	3.19483	5.42093	0.762803	0.01215	0.105291
atp6v1c1b	NC_007130.6:33360789-33379642	34	38	18	16	8	30	-0.345903	0.68871	1		25.8834	20.5492	-0.332944	0.680515	0.998819		24.8314	14.9029	0.744199	0.420486	-0.823632	0.2645	0.554539
atp6v1c2	NC_007128.6:51566219-51590184	0	0	0	0	28	6	6.62459	0.015285	0.637792		0	11.7675	Inf	0.0152189	0.322687		0	2.49667	0	0.160032	Inf	1	1
atp6v1d	NC_007131.6:51275385-51287449	309	492	331	234	201	199	-0.499401	0.0443573	1		327.433	232.763	-0.492337	0.0565121	0.60775		318.668	230.125	8.61048	5.93579	-0.536653	0.0127	0.108549
atp6v1e1	NC_007136.6:16505438-16517589	31	14	6	59	50	14	1.51221	0.0845935	1		15.3845	43.9948	1.51585	0.0403334	0.525875		14.7272	35.8395	0.279971	0.598212	1.09538	1	1
atp6v1e1b	NC_007115.6:5231555-5238696	209	400	301	180	216	241	-0.176316	0.54827	1		263.869	234.746	-0.168721	0.529036	0.960017		265.324	233.361	13.2301	10.8408	-0.287347	0.1954	0.490796
atp6v1f	NC_007115.6:20056297-20071784	107	312	141	153	250	109	0.247847	0.518218	1		153.422	183.421	0.25765	0.479153	0.942061		152.261	190.996	8.33557	8.70696	0.0628888	0.8944	0.956489
atp6v1g1	NC_007116.6:56649977-56655333	396	672	326	361	334	491	0.154577	0.55299	1		392.984	440.669	0.165224	0.608905	0.984099		363.613	407.835	24.7995	25.9963	0.0679984	0.72315	0.878372
atp6v1h	NC_007113.6:30803226-30863340	75	64	22	23	95	9	-0.0813495	0.927282	1		46.416	43.8304	-0.0826895	0.995489	1		43.8076	41.927	2.5654	2.65929	0.0518545	0.9134	0.963655
atp7a	NC_007125.6:22099982-22142780	133	230	93	151	154	109	0.235561	0.500721	1		126.941	150.567	0.246247	0.549022	0.968789		126.026	142.094	1.43315	1.76991	0.304484	0.30115	0.587527
atp7b	NC_007117.6:9855049-9896768	0	1	4	0	6	12	1.98349	0.344273	1		1.66401	6.80611	2.03216	0.393254	0.912159		1.4995	7.07389	0.0285349	0.140145	2.29612	1	1
atp8a1	NC_007125.6:45950528-46011935	27	39	9	11	59	19	0.600234	0.49757	1		20.536	31.3776	0.611576	0.474741	0.939792		13.5174	30.8693	0.709143	1.49014	1.0713	0.1356	0.40748
atp8a2	NC_007135.6:21227036-21354018	46	62	29	69	53	26	0.44825	0.462001	1		38.9807	53.4696	0.455958	0.452146	0.926621		32.4543	47.9375	0.679328	1.0462	0.622984	0.1972	0.492572
atp8b1	NC_007132.6:3467386-3548970	434	1009	554	365	553	589	-0.0251782	0.927885	1		560.599	554.6	-0.0155234	0.781451	1		535.186	517.819	10.7204	11.1303	0.0541345	0.75415	0.89388
atp8b2	NC_007127.6:22321526-22371577	0	0	0	0	1	0	1.95124	1	1		0	0.334577	Inf	0.880257	1		0	0	0	0	0	1	1
atp8b3	NC_007133.6:20454225-20490199	1	17	25	12	4	7	-0.608392	0.64324	1		13.0428	8.54448	-0.61019	0.713104	1		12.1579	6.99683	0.247055	0.149066	-0.728883	1	1
atp8b4	NC_007136.6:31993579-32060101	29	8	0	0	6	1	-2.15292	0.245149	1		11.262	2.40735	-2.22595	0.293308	0.912159		11.5909	2.49667	0.172722	0.0337475	-2.3556	1	1
atp8b5a	NC_007116.6:18737890-18792908	4	1	3	11	37	4	2.77315	0.0411373	0.97608		2.6177	18.0186	2.78311	0.052751	0.591015		2.70035	15.3345	0.0444177	0.245691	2.46764	1	1
atp8b5b	NC_007121.6:17069188-17105431	84	60	26	66	20	59	0.117818	0.871149	1		49.9646	54.5232	0.125963	0.856653	1		38.3543	47.7911	0.494687	0.567335	0.197685	1	1
atp9b	NC_007130.6:22490166-22594903	120	61	46	70	37	27	-0.502477	0.426858	1		69.2667	48.8835	-0.502813	0.437767	0.925389		63.9927	48.1918	0.683609	0.545174	-0.326456	0.57425	0.796704
atpaf1	NC_007133.6:17166498-17175125	620	891	509	662	581	531	0.156458	0.438632	1		580.092	649.846	0.163818	0.406677	0.912159		578.79	647.423	28.1816	30.0561	0.0929052	0.57885	0.799443
atpaf2	NC_007123.6:18288733-18292622	142	243	90	165	172	165	0.471408	0.157676	1		131.613	184.124	0.484378	0.195371	0.886244		134.399	191.103	4.66959	6.05154	0.374007	0.15995	0.443666
atpif1a	NC_007130.6:83961-85489	1571	2100	1296	1472	1773	1179	0.152742	0.377689	1		1438.21	1605.26	0.158534	0.203976	0.895567		1446.84	1625.04	513.081	649.39	0.339899	0.01125	0.100682
atpif1b	NC_007128.6:24595071-24596323	166	331	188	187	201	153	0.0148208	0.966417	1		193.944	197.108	0.0233454	0.981099	1		191.211	203.085	44.5533	48.7082	0.128631	0.59035	0.806973
atpv0e2	NC_007133.6:34726922-34732556	6	2	7	4	2	15	0.714338	0.634928	1		4.93966	8.13645	0.719989	0.690759	1		3.97435	8.47634	0.208086	0.354612	0.76906	1	1
atr	NC_007113.6:16715694-16780921	140	152	89	64	114	79	-0.255387	0.538865	1		111.007	93.2366	-0.251678	0.592376	0.983229		111.702	89.9494	1.05015	0.871324	-0.269317	0.41125	0.683735
atraid	NC_007131.6:19613143-19617060	3	10	0	0	2	0	-2.03843	0.414627	1		3.13924	0.669153	-2.23001	0.529072	0.960017		2.35002	0.693519	0.0598861	0.0131969	-2.18202	1	1
atrip	NC_007133.6:10513621-10530279	284	394	193	201	247	177	-0.133928	0.621192	1		248.133	227.237	-0.126916	0.643291	0.989503		251.545	231.011	8.74496	8.08493	-0.113215	0.6374	0.833507
atrn	NC_007124.6:13875330-14048438	86	201	90	78	101	137	0.156381	0.712228	1		104.151	117.222	0.17057	0.814058	1		102.588	95.0737	2.5136	2.64842	0.0753784	0.81915	0.924098
atrnl1a	NC_007124.6:19753674-20217695	11	6	3	2	17	10	0.789504	0.535745	1		5.99666	10.4212	0.797286	0.607326	0.984099		5.43131	10.0945	0.0868517	0.166546	0.93929	1	1
atrnl1b	NC_007123.6:29728089-29917261	407	492	227	358	403	348	0.325037	0.196099	1		322.004	405.469	0.332515	0.162143	0.855337		313.407	379.154	2.91621	3.3272	0.190215	0.33165	0.614722
atrx	NC_007125.6:10350960-10430945	6545	7884	5476	4788	5135	4948	-0.103044	0.504217	1		5833.39	5455.07	-0.0967367	0.389554	0.912159		5859.77	5518.31	47.2528	42.2915	-0.160031	0.1686	0.454529
atxn10	NC_007115.6:18731808-18753014	0	31	2	7	0	0	-1.51293	0.526088	1		7.3966	2.57072	-1.52469	0.42375	0.921768		7.27297	2.69702	0.341092	0.130625	-1.38473	1	1
atxn1a	NC_007130.6:32670376-32876841	125	258	164	197	148	168	0.267187	0.417816	1		156.051	189.046	0.276716	0.429238	0.924292		160.732	194.632	2.26677	3.51473	0.632776	0.15495	0.436672
atxn1b	NC_007127.6:25637400-25677785	19	61	19	25	37	30	0.332531	0.627297	1		26.2614	33.5571	0.353678	0.75322	1		27.124	23.5411	0.242797	0.191225	-0.344478	1	1
atxn1l	NC_007118.6:69176407-69192133	123	285	113	122	114	93	-0.260971	0.477093	1		142.733	120.135	-0.248656	0.398514	0.912159		147.167	120.302	2.49561	2.00489	-0.31587	0.2754	0.564515
atxn2	NC_007116.6:41045199-41109129	166	239	155	131	203	197	0.257477	0.418784	1		162.19	194.806	0.264354	0.396366	0.912159		165.657	178.219	3.21661	3.3527	0.0597825	0.81575	0.921761
atxn2l	NC_007114.6:15244594-15275840	4000	4666	2498	2995	3608	2560	0.0405819	0.818866	1		3224.92	3330.77	0.04659	0.598349	0.983834		3159.74	3223.81	98.8272	110.686	0.163498	0.18445	0.477116
atxn3	NC_007128.6:53196867-53203252	451	614	490	349	571	271	-0.102256	0.698494	1		457.994	427.582	-0.0991296	0.853944	1		427.894	421.659	28.3458	31.3156	0.143746	0.43795	0.703236
atxn7	NC_007122.6:19349521-19436871	222	226	118	180	248	345	0.796208	0.0245479	0.789011		164.413	287.041	0.803929	0.0055438	0.169384		149.515	273.239	0.617139	0.881366	0.514146	0.0379	0.20908
atxn7l1	NC_007115.6:3413028-3434087	13	36	28	62	46	30	1.16786	0.0810924	1		22.1665	50.1564	1.17806	0.0890901	0.721391		22.5668	49.2013	0.338871	0.659787	0.961262	1	1
atxn7l2a	NC_007122.6:36117179-36145883	837	1404	844	850	1013	652	0.0394229	0.838725	1		883.228	911.812	0.0459507	0.740801	1		870.906	907.569	34.8199	40.2847	0.21032	0.1634	0.44825
atxn7l2b	NC_007119.6:25072240-25087543	534	598	324	255	362	360	-0.240065	0.362019	1		421.731	358.724	-0.233448	0.303477	0.912159		396.205	340.741	19.0552	18.124	-0.0722853	0.7086	0.870321
atxn7l3	NC_007114.6:19875451-19891097	67	141	73	79	41	42	-0.415275	0.417235	1		78.8291	59.5254	-0.405223	0.375089	0.912159		68.0782	52.0062	1.40785	0.942269	-0.579281	0.399	0.674075
auh	NC_007121.6:5422240-5475673	343	566	422	332	349	264	-0.176033	0.458783	1		387.505	344.263	-0.170703	0.517608	0.956066		392.043	356.129	8.80823	6.77697	-0.378211	0.04995	0.245731
aunip	NC_007130.6:46626499-46631599	155	334	278	239	230	276	0.291795	0.358096	1		223.568	275.093	0.299205	0.271506	0.912159		228.944	285.992	3.00797	2.9536	-0.0263148	0.9032	0.960145
aup1	NC_007125.6:5528295-5553350	721	1136	695	616	885	652	0.0879496	0.655178	1		733.418	783.051	0.0944702	0.562545	0.972957		742.106	781.742	27.8986	26.4376	-0.0775992	0.6253	0.826975
aurka	NC_007117.6:60130131-60144746	1561	3384	1916	1697	2021	1405	-0.0645038	0.730133	1		1935.84	1861.24	-0.0566945	0.623004	0.984099		1874.11	1849.54	92.6158	94.7194	0.0324018	0.8045	0.916881
aurkaip1	NC_007134.6:29956674-29960937	1208	1816	1060	1129	1131	1041	0.0376261	0.823539	1		1172.19	1209.31	0.0449826	0.800418	1		1080.87	1122.59	102.187	107.289	0.0702928	0.62005	0.824442
aurkb	NC_007125.6:34042-38978	3901	4774	3178	3289	3711	2884	0.0516404	0.738138	1		3461.89	3602.76	0.0575428	0.500979	0.947303		3350.08	3521.01	348.662	417.289	0.25922	0.0294	0.180451
auts2a	NC_007121.6:27220990-27780091	77	57	12	31	46	60	0.266622	0.716303	1		41.9454	50.7684	0.27542	0.684202	0.99997		40.1865	50.5883	0.716218	0.881975	0.300339	0.49805	0.746524
auts2b	NC_007126.6:20068984-20088493	103	187	210	39	58	3	-2.09829	0.003459	0.241998		150.194	34.9277	-2.10438	1.00401e-05	0.000896231	Down	153.763	36.0013	4.8495	1.23829	-1.96949	0.0001	0.00314949	Down
avd	NC_007121.6:21401721-21404690	2727	3514	2277	2784	2701	2063	0.144664	0.374031	1		2478.15	2751.07	0.150731	0.171644	0.863679		2364.94	2637.41	350.207	404.414	0.207623	0.0912	0.337081
aven	NC_007131.6:29328631-29517825	463	822	384	365	538	487	0.110179	0.637635	1		468.318	508.792	0.119589	0.673188	0.997203		527.96	539.933	14.8886	15.3443	0.0434886	0.82065	0.924663
avil	NC_007122.6:206956-220893	0	0	3	2	1	0	0.0374584	1	1		1.08659	1.06907	-0.0234463	1	1		1.12462	0.770576	0.0555996	0.0443582	-0.325873	1	1
avl9	NC_007123.6:14127734-14172990	228	225	269	165	203	153	-0.219964	0.495935	1		220.863	189.698	-0.219452	0.648679	0.991741		225.609	196.135	2.87886	2.32089	-0.310822	0.26415	0.554104
avp	NC_007119.6:1083132-1091637	0	0	0	1	0	0	2.01157	1	1		0	0.367246	Inf	0.880257	1		0	0.385288	0	0.136557	Inf	1	1
avpr1aa	NC_007136.6:1469574-1477721	20	1	1	6	3	16	0.420528	0.821321	1		7.15685	9.60541	0.424523	0.776211	1		7.36343	10.0098	0.991797	1.5833	0.674821	0.4713	0.727338
avpr1ab	NC_007115.6:9209794-9212502	3	0	4	4	0	1	-0.339459	1	1		2.43569	1.86887	-0.382164	1	1		2.5144	1.18669	0.257132	0.126438	-1.02408	1	1
avpr2aa	NC_007134.6:25111231-25140581	0	0	24	1	0	2	-2.78941	0.302919	1		8.69268	1.16702	-2.89697	0.274484	0.912159		8.997	0.385288	0.178164	0.00729988	-4.60919	1	1
avpr2ab	NC_007134.6:18565760-18617464	53	33	16	32	3	70	0.414969	0.669948	1		30.3333	40.7478	0.42582	0.596502	0.983766		30.1465	42.4973	1.10211	1.66863	0.598395	0.233	0.530169
avpr2l	NC_007115.6:17846580-17849359	242	219	142	148	155	174	-0.0245125	0.942439	1		178.179	175.792	-0.0194526	1	1		157.094	167.97	5.98637	5.88715	-0.0241142	0.92555	0.96866
axdnd1	NC_007133.6:17210948-17224552	6	1	9	39	21	5	2.10813	0.0820035	1		5.44881	23.3482	2.09929	0.0578251	0.613634		5.6262	20.8826	0.115955	0.468744	2.01523	1	1
axin1	NC_007114.6:42878572-42984730	1652	2564	1555	1754	1825	1517	0.159465	0.310382	1		1658.53	1861.38	0.166469	0.218136	0.905534		1697.7	1926.77	21.1382	21.8719	0.0492307	0.70825	0.870097
axin2	NC_007114.6:55379518-55399116	772	1258	644	530	601	509	-0.347072	0.0709159	1		757.982	599.264	-0.338972	0.0519549	0.58691		740.199	551.725	16.3385	12.3632	-0.402217	0.01485	0.118541
axl	NC_007126.6:2125-12812	234	379	272	247	455	221	0.362045	0.214764	1		257.069	331.317	0.366056	0.106398	0.762897		255.39	329.113	7.55659	10.0491	0.411259	0.0565	0.261919
azi2	NC_007127.6:55370329-55381521	29	99	20	36	23	19	-0.436456	0.560782	1		38.0921	28.514	-0.417821	0.450275	0.925389		34.6648	25.3134	9.10124	7.32822	-0.3126	0.5977	0.812251
azin1a	NC_007127.6:52822281-52850806	80	82	90	90	110	68	0.343265	0.448329	1		76.5643	97.048	0.342026	0.334023	0.912159		71.3194	81.5347	1.72356	1.83021	0.0866201	0.8114	0.91996
azin1b	NC_007130.6:33343355-33356915	2139	3090	2030	1694	2102	1652	-0.0895618	0.570017	1		2103.99	1986.01	-0.0832579	0.585397	0.983229		2108.7	2023.96	38.7327	32.1091	-0.270569	0.03065	0.185207
b2m	NC_007115.6:12794546-12796644	114	71	28	29	54	85	-0.0113548	0.990697	1		62.9257	62.7077	-0.00500531	1	1		64.4167	64.921	2.47132	2.50017	0.0167435	0.9694	0.988342
b2ml	NC_007119.6:50953217-50961527	124	137	191	83	160	113	-0.110097	0.794517	1		139.459	129.201	-0.110219	1	1		142.914	131.152	1.3809	0.97514	-0.501923	0.0829	0.323345
b3galnt2	NC_007124.6:49484121-49517127	94	64	104	81	80	55	-0.0661281	0.89634	1		82.3665	78.5069	-0.0692374	0.912139	1		80.929	66.8937	5.9587	5.38526	-0.145981	0.6976	0.864026
b3galt1a	NC_007117.6:9904858-9933319	34	19	11	5	0	1	-3.05044	0.0260557	0.815008		19.2586	2.23612	-3.10643	0.0537804	0.595518		16.7385	1.57198	0.23984	0.0198269	-3.59654	1	1
b3galt1b	NC_007120.6:49384312-49547044	24	9	6	2	26	10	0.168387	0.896835	1		12.0056	13.4324	0.162009	0.824078	1		12.3712	10.1331	0.472194	0.369827	-0.35253	1	1
b3galt2	NC_007133.6:24131861-24142525	129	151	74	107	107	104	0.189921	0.625661	1		101.74	116.683	0.197714	0.633417	0.986127		104.232	120.179	3.53584	3.89009	0.137753	0.65905	0.843424
b3galt4	NC_007119.6:53228466-53238081	0	0	0	0	3	0	3.24107	0.558276	1		0	1.00373	Inf	0.347345	0.912159		0	1.04028	0	0.0373242	Inf	1	1
b3galt6	NC_007122.6:2615748-2619598	94	76	63	44	116	77	0.290232	0.580402	1		70.0992	85.7611	0.290924	0.435369	0.925389		71.4389	88.1385	3.73955	5.58075	0.577593	0.3067	0.592791
b3gat1a	NC_007129.6:36123295-36291649	0	22	10	1	7	0	-1.57883	0.390356	1		8.35707	2.70928	-1.62509	0.451858	0.926284		4.89542	2.46584	0.0640873	0.0476167	-0.428571	1	1
b3gat1b	NC_007121.6:39211441-39237089	0	0	1	12	0	13	4.43825	0.0574471	1		0.362195	9.6055	4.72902	0.0765038	0.686954		0.374875	10.0329	0.00818157	0.180192	4.46101	1	1
b3gat2	NC_007124.6:27821237-27879119	2	2	4	10	3	0	0.872736	0.695506	1		2.53719	4.67619	0.882104	0.716249	1		0	4.19964	0	0.261998	Inf	1	1
b3gat3	NC_007118.6:24744115-24756079	295	521	419	298	393	233	-0.115772	0.662878	1		360.942	334.102	-0.111481	0.757725	1		342.904	316.776	19.9312	20.084	0.0110149	0.95575	0.982859
b3glcta	NC_007126.6:31709482-31874820	18	5	15	20	0	14	0.0582092	1	1		12.4306	12.9434	0.0583195	0.913464	1		10.5759	9.29315	0.417659	0.351399	-0.249217	1	1
b3glctb	NC_007121.6:33668965-33766367	50	283	82	81	61	111	-0.198451	0.72602	1		107.059	94.5437	-0.179359	0.395916	0.912159		73.61	78.4677	3.13346	3.43028	0.130571	0.75275	0.892899
b3gnt2a	NC_007112.6:52840214-52850467	11	0	4	0	4	3	-0.949214	0.684265	1		5.06746	2.53797	-0.997588	0.791233	1		5.22082	2.63537	0.218147	0.103056	-1.08187	1	1
b3gnt2b	NC_007128.6:24045612-24063966	3132	4375	2936	2006	2101	1473	-0.587344	0.000311351	0.0417559	Down	3035.38	2028.68	-0.581341	3.68505e-06	0.000363383	Down	3111.03	2097.01	19.9759	10.6571	-0.906451	5e-05	0.00170197	Down
b3gnt2l	NC_007129.6:44709860-44715761	22	28	20	23	16	66	0.956374	0.231733	1		20.5078	40.1925	0.970754	0.230826	0.912159		21.1707	37.4577	0.840941	1.54494	0.877476	0.1576	0.441189
b3gnt3	NC_007119.6:13592349-13603330	7	17	0	19	18	0	1.08537	0.490546	1		5.96175	13.0001	1.12471	0.522227	0.957029		6.15094	13.5621	0.180339	0.392536	1.12211	1	1
b3gnt5a	NC_007122.6:10485152-10675346	2697	2818	1892	1872	2068	1753	-0.0723183	0.684692	1		2179.03	2080.39	-0.0668326	0.732003	1		2203.32	2112.37	50.5895	43.5576	-0.215915	0.095	0.344831
b3gnt5b	NC_007113.6:7951388-7959268	269	231	252	187	166	180	-0.228401	0.476178	1		229.485	196.195	-0.226115	0.576483	0.980788		230.223	204.511	7.86039	6.69276	-0.231998	0.31965	0.603676
b3gnt7	NC_007133.6:36687670-36692446	0	10	8	0	16	12	0.980503	0.559722	1		5.04989	10.1519	1.00742	0.580914	0.982815		5.22419	10.5415	0.141875	0.247781	0.80444	1	1
b3gnt7l	NC_007119.6:22268090-22269647	3	44	13	13	26	18	0.418373	0.681369	1		15.1657	20.6712	0.446809	0.791093	1		15.6791	21.5145	0.590818	0.776664	0.394577	0.62535	0.826975
b3gnt9	NC_007129.6:17522531-17527429	6	28	1	10	10	14	0.543177	0.6693	1		8.36254	12.6167	0.593317	0.835299	1		8.63523	13.146	0.212516	0.329011	0.630565	1	1
b3gntl1	NC_007112.6:56633694-56649965	457	722	437	477	337	334	-0.146384	0.539645	1		464.017	421.491	-0.138675	0.492434	0.947242		434.078	405.439	26.3516	26.7005	0.0189746	0.91675	0.964044
b4galnt1a	NC_007134.6:28165541-28210198	39	0	19	5	29	2	-0.655799	0.650028	1		19.7116	12.3387	-0.675849	0.775781	1		20.3165	11.9825	0.34945	0.122963	-1.50687	1	1
b4galnt1b	NC_007117.6:39225067-39254978	19	11	24	0	0	17	-1.34877	0.409486	1		17.3107	6.79809	-1.34846	0.335888	0.912159		17.6499	7.07389	0.741275	0.479363	-0.628889	0.6651	0.846574
b4galnt2.1	NC_007114.6:22933287-22954856	0	1	0	0	0	0	-1.59397	1	1		0.215233	0	-Inf	1	1		0.222519	0	0.0101451	0	-Inf	1	1
b4galnt2.2	NC_007114.6:22917428-22928782	34	34	15	35	10	34	0.303154	0.719506	1		23.9358	29.7956	0.315925	0.74863	1		24.3162	29.5593	1.07235	1.02228	-0.0689901	0.90495	0.960916
b4galnt3a	NC_007115.6:26399438-26424166	0	0	0	0	0	0	5.12548e-15	1	1		0	0	NA	NA	NA		0	0	0	0	0	1	1
b4galnt3b	NC_007129.6:6417987-6477175	85	160	110	47	79	93	-0.346512	0.445686	1		102.241	80.8817	-0.338092	0.419501	0.918045		101.684	77.7357	0.975659	0.644892	-0.59732	0.07795	0.31184
b4galnt4a	NC_007136.6:24193624-24512687	7	26	2	7	2	0	-1.4006	0.384937	1		8.62324	3.23988	-1.41229	0.446768	0.925389		8.90336	1.46409	0.0748844	0.011486	-2.70479	1	1
b4galnt4b	NC_007118.6:48806060-48998750	0	7	3	6	2	1	0.292203	0.925992	1		2.59321	3.27252	0.33566	0.986596	1		2.45974	1.95726	0.0352453	0.029727	-0.245657	1	1
b4galt1	NC_007112.6:11454666-11474347	358	291	198	251	277	263	0.198395	0.502792	1		252.119	290.027	0.202083	0.361813	0.912159		221.053	255.708	8.10974	8.06606	-0.00779204	0.97175	0.989273
b4galt1l	NC_007125.6:51724447-51751821	987	1518	805	957	1061	899	0.169123	0.334501	1		942.985	1065.94	0.176819	0.298312	0.912159		939.588	1079.15	63.9424	77.4101	0.275748	0.0616	0.275183
b4galt2	NC_007113.6:33492220-33694082	41	57	32	27	32	46	0.0526315	0.951103	1		37.3463	39.0169	0.0631345	0.967365	1		37.8824	32.8188	0.894852	0.297826	-1.58718	0.08065	0.317829
b4galt3	NC_007134.6:20058126-20084263	19	89	25	55	66	51	0.837479	0.172045	1		34.461	62.6749	0.862921	0.220246	0.908684		32.8514	62.6016	0.956343	1.84969	0.951686	0.0576	0.26497
b4galt4	NC_007116.6:67057604-67084036	90	168	59	67	88	64	-0.141307	0.764715	1		87.136	79.6411	-0.129756	0.699597	1		84.462	80.8797	1.79883	2.23232	0.31148	0.48225	0.734063
b4galt5	NC_007134.6:4083716-4132650	1	0	0	5	0	2	2.65766	0.362703	1		0.328971	2.63601	3.00232	0.495179	0.947242		0	1.6028	0	0.124683	Inf	1	1
b4galt6	NC_007131.6:6122636-6153515	860	1190	577	782	739	786	0.173973	0.393364	1		748.029	848.75	0.182247	0.358629	0.912159		700.723	808.519	18.007	18.9872	0.0764693	0.62595	0.827483
b4galt7	NC_007125.6:26083846-26094035	223	406	344	212	269	188	-0.23584	0.403976	1		285.34	243.036	-0.231511	0.457348	0.928956		252.126	200.596	9.31016	6.91306	-0.429481	0.06265	0.277239
b4gat1	NC_007118.6:7236056-7241167	28	48	29	23	30	17	-0.252964	0.720884	1		30.046	25.2821	-0.24906	0.789603	1		31.0247	26.3383	1.56553	1.35167	-0.211913	0.71885	0.876556
b9d1	NC_007114.6:39549671-39554200	10	92	19	26	41	18	0.00146578	1	1		29.9728	30.464	0.0234513	0.87029	1		25.5212	29.4129	0.66574	0.635935	-0.0660797	0.90835	0.96175
b9d2	NC_007132.6:21575495-21579015	107	160	104	135	136	100	0.326215	0.356283	1		107.305	135.069	0.331978	0.359384	0.912159		106.107	124.972	10.7982	13.4958	0.321717	0.2859	0.573271
ba1	NC_007114.6:54848842-54849708	21	0	0	0	0	0	-5.85536	0.109241	1		6.90839	0	-Inf	0.116416	0.786714		7.10434	0	1.40648	0	-Inf	0.0002	0.00544154	Down
ba1l	NC_007114.6:54843854-54844670	1	0	0	0	23	4	4.45178	0.0643947	1		0.328971	9.29481	4.82039	0.0721883	0.672434		0.338302	9.63991	0.0765737	2.46318	5.00753	0.22555	0.521708
baalc	NC_007130.6:33380983-33386317	0	0	0	0	0	2	2.90126	0.712165	1		0	0.799775	Inf	0.500708	0.947242		0	0	0	0	0	1	1
babam1	NC_007122.6:6054031-6071173	273	534	290	274	253	318	0.00161855	0.995746	1		309.78	312.438	0.0123247	0.911485	1		311.422	320.313	11.8693	11.3446	-0.0652204	0.7585	0.895148
bace1	NC_007126.6:16446-22862	0	35	16	2	27	0	-0.448309	0.806565	1		13.3283	9.76806	-0.448345	0.766276	1		13.7862	9.43956	0.432844	0.286088	-0.597388	1	1
bach1a	NC_007126.6:8194815-8201809	21	29	15	6	19	22	-0.107812	0.927578	1		18.5831	17.358	-0.0983909	0.933597	1		18.5039	7.60559	0.295835	0.0978009	-1.59687	1	1
bach1b	NC_007121.6:25407932-25420528	11	11	5	22	2	16	0.935555	0.435308	1		7.79722	15.1468	0.95798	0.514778	0.955836		3.57234	9.80943	0.175898	0.477471	1.44068	1	1
bach2a	NC_007128.6:15666067-15731920	53	78	62	34	58	60	-0.0257822	0.974404	1		56.6797	55.8851	-0.0203693	1	1		57.1755	56.5141	0.197167	0.130088	-0.599932	1	1
bach2b	NC_007131.6:24074219-24223775	19	9	16	7	0	10	-1.08576	0.434038	1		13.9827	6.5696	-1.08976	0.494537	0.947242		14.4284	6.85813	0.260274	0.116586	-1.15863	1	1
bada	NC_007132.6:27151453-27154497	2	42	13	33	21	19	0.85918	0.373716	1		14.4063	26.7431	0.892472	0.460102	0.92999		8.88777	27.9026	0.133486	0.35581	1.41442	1	1
badb	NC_007118.6:24855471-25022879	101	272	178	104	137	61	-0.532369	0.198177	1		156.24	108.424	-0.527084	0.154554	0.846475		261.849	211.865	14.8504	11.3662	-0.385758	0.22585	0.521745
bag1	NC_007113.6:30920519-30924769	238	350	252	175	273	131	-0.238499	0.427003	1		244.9	207.993	-0.235657	0.503348	0.949002		235.475	212.147	9.01435	7.35734	-0.293038	0.2049	0.50192
bag2	NC_007124.6:1274439-1278484	0	11	0	0	1	0	-2.46071	0.50371	1		2.36756	0.334577	-2.82299	0.454835	0.927843		2.44771	0.346759	0.254478	0.0364701	-2.80276	1	1
bag3	NC_007124.6:25356245-25368211	16	61	32	29	8	40	-0.0506565	0.968723	1		29.983	29.3223	-0.0321471	0.862831	1		30.5375	29.2048	0.833774	0.727533	-0.196644	0.7176	0.875862
bag4	NC_007119.6:44605501-44617368	547	1143	510	496	563	541	-0.0678423	0.762198	1		610.678	586.86	-0.0573945	0.588664	0.983229		620.836	578.487	25.0586	22.6075	-0.148504	0.3675	0.64614
bag5	NC_007124.6:15631009-15668250	277	716	225	247	335	224	-0.172311	0.565825	1		326.725	292.368	-0.160294	0.352106	0.912159		334.616	303.391	7.31248	5.59092	-0.387274	0.06745	0.288648
bag6	NC_007126.6:34760368-34800106	1311	2016	1370	1098	1211	1186	-0.0928941	0.592654	1		1361.4	1282.68	-0.085932	0.562247	0.972873		1366.34	1300.33	33.7097	34.72	0.0426031	0.75745	0.894527
bag6l	NC_007130.6:30887499-30923638	463	1233	665	466	538	436	-0.334919	0.167392	1		658.555	525.49	-0.325641	0.06299	0.635229		608.426	498.409	15.9214	14.3678	-0.148129	0.3922	0.669045
bahcc1	NC_007123.6:34462282-34621389	40	64	85	54	79	58	0.267288	0.636102	1		57.7203	69.4563	0.267027	0.496914	0.947242		49.5373	68.5582	0.312471	0.393826	0.333836	1	1
bahd1	NC_007128.6:31259982-31327445	75	47	33	22	27	10	-1.13872	0.110284	1		46.7412	21.1119	-1.14664	0.153772	0.845299		45.1572	21.5838	0.418072	0.161489	-1.37231	1	1
baiap2a	NC_007114.6:51430257-51638833	482	640	359	411	366	319	-0.0954243	0.67484	1		426.341	400.957	-0.0885585	0.690019	1		445.842	429.419	4.85119	3.21343	-0.594223	0.00745	0.0768666
baiap2b	NC_007123.6:35911927-36004511	0	1	16	3	2	7	-0.379607	0.88117	1		6.01036	4.57011	-0.395223	0.965347	1		2.09689	3.6063	0.092956	0.185326	0.995446	1	1
baiap2l1a	NC_007123.6:17694068-17741451	744	880	526	465	436	536	-0.241684	0.291605	1		624.674	530.985	-0.234433	0.214918	0.903547		627.163	549.498	11.7064	8.90385	-0.394799	0.0185	0.135597
baiap2l1b	NC_007114.6:61168718-61258259	137	153	109	105	121	112	0.0717089	0.850992	1		117.479	123.832	0.0759833	0.790726	1		119.767	123.362	2.69936	2.48016	-0.122186	0.6823	0.855619
baiap2l2a	NC_007114.6:24306746-24334773	22	5	3	2	1	13	-0.586506	0.704589	1		9.40011	6.26761	-0.584762	0.757834	1		4.26693	5.7562	0.0702748	0.0674654	-0.05886	1	1
baiap2l2b	NC_007133.6:29186284-29217590	15	3	10	6	0	0	-1.99904	0.293602	1		9.20221	2.20348	-2.0622	0.380224	0.912159		9.49083	0	0.660414	0	-Inf	1	1
baiap3	NC_007114.6:47449323-47588632	4	2	6	19	5	0	1.13762	0.518532	1		3.91952	8.65056	1.14212	0.504518	0.949621		4.04749	3.35201	0.0404748	0.0323031	-0.325349	1	1
bambia	NC_007123.6:23302906-23309133	6955	13014	7953	15128	14839	12280	0.94577	9.07697e-10	3.6288e-07	Up	7969.57	15431.1	0.953268	6.03024e-22	2.88976e-19	Up	7974.68	15351.3	373.8	707.36	0.920179	5e-05	0.00170197	Up
bambib	NC_007113.6:4562139-4568204	20	29	7	57	43	45	1.76788	0.0109363	0.529497		15.3565	53.3148	1.79568	0.0182956	0.361064		15.8432	55.5971	0.751762	2.5842	1.78137	0.02995	0.182391
banf1	NC_007132.6:26673102-26678624	5698	9538	5852	5359	5695	4888	-0.0604098	0.672559	1		6046.93	5828.14	-0.0531683	0.581841	0.983183		6172.53	5979.93	239.767	194.518	-0.301726	0.00705	0.0739633
banp	NC_007136.6:30017312-30107295	128	158	164	95	119	92	-0.282664	0.451715	1		135.515	111.493	-0.281504	0.565448	0.973946		132.327	107.673	3.79839	2.89423	-0.392209	0.18765	0.480529
bap1	NC_007133.6:10562275-10574844	753	1187	772	758	747	717	0.0510028	0.786293	1		782.811	815.021	0.0581731	0.747817	1		768.083	797.878	18.1402	18.7387	0.0468323	0.76545	0.898868
bard1	NC_007120.6:40744889-40881930	65	283	113	193	155	54	0.216364	0.673088	1		123.222	144.332	0.22813	0.651624	0.992755		122.802	118.403	4.37002	4.48846	0.0385805	0.89645	0.957171
barhl1a	NC_007116.6:29146201-29150344	52	37	30	35	9	26	-0.456887	0.570943	1		35.936	26.2619	-0.452457	0.588249	0.983229		24.2029	23.5719	0.686878	0.61527	-0.158836	0.7919	0.912393
barhl1b	NC_007132.6:17442057-17445786	1	0	0	1	0	0	0.1549	1	1		0.328971	0.367246	0.158788	1	1		0.338302	0	0.0353343	0	-Inf	1	1
barhl2	NC_007117.6:24718042-24721872	0	5	0	6	4	3	1.8989	0.304477	1		1.07616	4.74145	2.13943	0.570645	0.9767		1.1126	4.9471	0.0256496	0.103341	2.01041	1	1
barx1	NC_007122.6:27295918-27298542	24	7	17	19	4	2	-0.757044	0.549528	1		15.5592	9.11576	-0.771337	0.665017	0.994948		16.0497	9.12362	0.834268	0.502299	-0.731965	0.42055	0.689854
barx2	NC_007129.6:47318264-47348275	0	1	0	0	2	0	1.1454	1	1		0.215233	0.669153	1.63644	0.911571	1		0.222519	0	0.0130924	0	-Inf	1	1
basp1	NC_007113.6:41909110-43090853	0	1	0	0	0	10	3.48616	0.343622	1		0.215233	3.99888	4.21563	0.367925	0.912159		0.222587	4.16111	0.00917933	0.147134	4.0026	1	1
batf	NC_007131.6:46668829-46743455	36	18	27	5	8	20	-1.02644	0.288167	1		25.4964	12.5106	-1.02714	0.359555	0.912159		19.2287	10.4028	2.80066	1.02581	-1.449	0.25215	0.54277
batf3	NC_007131.6:37909819-37910788	30	42	16	69	75	27	1.29665	0.0410998	0.97608		24.704	61.2302	1.3095	0.04029	0.525806		17.0772	57.6314	4.11211	14.1686	1.78474	0.00635	0.0696178
baxa	NC_007114.6:37634634-37643979	1174	2059	1249	1120	1349	950	-0.0517373	0.76944	1		1281.76	1242.55	-0.0448162	0.785705	1		1295.96	1279.22	30.0904	26.3112	-0.193629	0.16465	0.449953
baxb	NC_007114.6:31943079-31948000	54	6	11	14	40	15	0.0991582	0.936067	1		23.04	24.5228	0.0899864	0.745104	1		23.727	25.5061	1.44471	1.34558	-0.102556	0.8644	0.94397
baz1a	NC_007128.6:9875750-9903970	1596	1586	956	1734	2111	1739	0.743977	0.000199952	0.0284522	Up	1212.66	2038.5	0.749339	3.89428e-08	5.29215e-06	Up	1208.39	2006.07	13.0555	20.1315	0.62479	5e-05	0.00170197	Up
baz1b	NC_007129.6:41570534-41603375	6255	7688	4880	5428	5671	5660	0.160846	0.298982	1		5479.93	6154.16	0.167404	0.107619	0.765149		5463.19	6244.75	38.9582	39.1171	0.00587346	0.9585	0.984037
baz2a	NC_007134.6:6739326-6793746	11463	14277	10167	10918	11595	9855	0.162216	0.264812	1		10526.3	11829.9	0.168439	0.054318	0.598441		10531.5	11769.6	59.7422	56.3746	-0.0837032	0.4741	0.729493
baz2ba	NC_007117.6:11708479-11768695	341	408	302	258	394	240	0.0571981	0.83179	1		309.377	322.546	0.0601381	0.667118	0.995035		308.568	325.098	3.1326	2.95784	-0.0828153	0.67735	0.852842
bbc3	NC_007126.6:23809951-23826371	72	171	23	55	97	43	0.00695167	1	1		68.8212	69.8476	0.0213588	0.878678	1		71.0306	72.7193	0.568484	0.479428	-0.245805	1	1
bbip1	NC_007133.6:29699658-29703161	117	354	199	264	282	228	0.585971	0.0620544	1		186.759	282.478	0.596962	0.0448037	0.552013		191.396	282.493	20.8223	28.6835	0.462095	0.0447	0.230447
bbox1	NC_007118.6:34025638-34044138	102	124	111	63	88	91	-0.178751	0.675035	1		100.448	88.969	-0.175067	0.753937	1		102.997	92.6541	2.69763	2.82708	0.0676197	0.8573	0.940954
bbs1	NC_007132.6:27427840-27444687	17	62	22	14	66	20	0.375455	0.639049	1		26.9052	35.2213	0.38856	0.652539	0.993097		22.7868	30.0062	0.416336	0.424926	0.029461	1	1
bbs10	NC_007129.6:7416986-7423068	36	46	35	14	11	7	-1.55865	0.0452599	1		34.4205	11.621	-1.56653	0.10436	0.75874		35.5354	12.1212	1.08817	0.344855	-1.65784	0.0206	0.14545
bbs12	NC_007125.6:1334779-1349778	7	41	18	53	1	40	0.99575	0.363831	1		17.6469	35.7941	1.02031	0.301409	0.912159		18.2392	37.4115	0.542074	1.05413	0.959494	0.43065	0.698348
bbs2	NC_007129.6:17527516-17542417	32	42	24	64	44	41	0.940855	0.110028	1		28.2595	54.6205	0.950706	0.1427	0.827893		26.3218	52.8461	0.854098	1.79391	1.07064	0.05255	0.252156
bbs4	NC_007136.6:2515485-2549545	21	203	72	31	39	66	-0.611075	0.374741	1		76.6787	50.8257	-0.593267	0.144771	0.828896		67.6136	52.9309	1.75421	1.27595	-0.459248	0.27545	0.564515
bbs5	NC_007120.6:48587210-48599035	38	93	53	31	38	68	-0.0257454	0.974902	1		51.7139	51.2909	-0.0118484	0.904576	1		49.084	41.1411	1.97097	1.542	-0.354102	0.4576	0.716911
bbs7	NC_007125.6:47389888-47408313	96	71	53	28	72	25	-0.570106	0.343617	1		66.0591	44.3696	-0.574185	0.401876	0.912159		60.6801	42.4125	1.47722	0.998911	-0.564453	0.19605	0.491386
bbs9	NC_007127.6:7016924-7203442	129	116	49	71	132	40	0.0164093	0.983364	1		85.1518	86.2341	0.0182215	0.873325	1		81.9823	86.8825	0.927939	0.89046	-0.0594793	0.87765	0.9501
bbx	NC_007121.6:28582392-28638115	940	671	649	684	710	514	0.00892381	0.978027	1		688.718	694.288	0.0116202	0.638441	0.987502		697.715	701.394	10.1524	9.48081	-0.0987389	0.54355	0.776571
bc2	NC_007123.6:26935953-26939671	1427	2272	1389	1119	1290	993	-0.244332	0.137569	1		1461.54	1239.64	-0.237566	0.107701	0.765309		1488.19	1253.8	41.8494	30.5921	-0.452049	0.00085	0.0160819	Down
bcam	NC_007127.6:24113038-24220566	10	11	32	19	16	0	-0.471002	0.736889	1		17.2475	12.3309	-0.48411	0.849538	1		12.2432	9.01574	0.284659	0.213137	-0.417454	1	1
bcan	NC_007127.6:29375549-29434336	19	26	18	9	15	4	-0.87624	0.349119	1		18.366	9.92342	-0.888129	0.515439	0.956066		18.961	7.12783	0.197101	0.0617358	-1.67475	1	1
bcap29	NC_007115.6:2725328-2736180	78	114	79	62	22	33	-0.869806	0.124217	1		78.8097	43.3263	-0.863131	0.103866	0.75874		60.6067	41.0563	2.29617	1.39812	-0.715747	0.13415	0.405231
bcap31	NC_007119.6:8934839-8990591	872	1381	671	801	965	735	0.131354	0.482576	1		827.132	910.948	0.139251	0.451083	0.925939		805.922	892.497	60.7113	68.5459	0.175106	0.2571	0.546298
bcar1	NC_007129.6:22514583-22699007	43	116	77	130	185	176	1.41466	0.000495979	0.0612345		67.0018	180.019	1.42588	0.000215159	0.0130893	Up	68.3345	187.088	0.764015	1.88182	1.30046	0.00025	0.00645281	Up
bcar3	NC_007119.6:15045972-15212915	1622	1586	1205	1280	1657	1515	0.309043	0.125143	1		1311.4	1630.3	0.314034	0.0153689	0.324422		1296.95	1654.73	37.5021	49.1584	0.390467	0.0036	0.0472424	Up
bcas2	NC_007119.6:10971062-10979046	3231	6076	3401	2689	3159	2960	-0.166283	0.299919	1		3602.48	3228.12	-0.158298	0.121056	0.797994		3631.62	3304.89	200.282	163.428	-0.293375	0.01335	0.111536
bcas3	NC_007126.6:27008146-27421883	574	1643	819	847	1029	605	0.0878003	0.724985	1		839.094	897.269	0.0967073	0.675479	0.998192		853.287	916.507	6.40312	5.53988	-0.208919	0.17165	0.459009
bcat1	NC_007115.6:17264444-17308444	2	5	9	5	1	0	-1.14837	0.575079	1		4.99386	2.17081	-1.20192	0.707983	1		5.16235	0.732047	0.13557	0.0165483	-3.03428	1	1
bcat2	NC_007114.6:29819141-29837208	1659	2328	1212	1210	1217	1187	-0.171509	0.3251	1		1485.81	1326.21	-0.163931	0.21549	0.903547		1506.78	1371.76	19.2918	14.7416	-0.388094	0.0041	0.0514232
bccip	NC_007123.6:44772204-44825605	584	1026	531	623	566	533	0.0517571	0.797709	1		605.273	631.305	0.0607501	0.853695	1		733.27	763.682	80.1564	90.1327	0.169233	0.34235	0.625371
bcdin3d	NC_007133.6:5712148-5722363	0	2	5	4	0	6	0.760659	0.760305	1		2.24144	3.86831	0.787277	0.804644	1		2.31941	0.832222	0.12772	0.046512	-1.45731	1	1
bcdin3d	NC_007133.6:5712148-5722363	24	47	44	67	67	24	0.735502	0.247812	1		33.9478	56.6194	0.737978	0.1924	0.884938		21.0427	44.2002	3.78149	8.53284	1.17407	0.0781	0.31184
bckdha	NC_007129.6:36085394-36100350	396	1131	605	358	509	337	-0.450183	0.0926322	1		592.829	436.536	-0.441515	0.021273	0.391559		571.518	397.694	26.5684	18.7938	-0.499454	0.00595	0.0666383
bckdhb	NC_007127.6:5147746-5205669	269	592	323	239	303	173	-0.373234	0.167158	1		332.9	258.329	-0.365878	0.138755	0.821967		298.508	234.848	28.5057	23.8112	-0.259611	0.23135	0.528767
bckdhbl	NC_007114.6:16091334-16139991	162	249	225	127	156	168	-0.187475	0.576276	1		188.38	166.015	-0.18233	0.624288	0.984099		169.399	133.387	8.88302	6.83495	-0.37812	0.2233	0.519357
bckdk	NC_007116.6:60823614-60869289	4285	7947	4278	4538	4741	4279	0.0802482	0.592926	1		4669.57	4963.91	0.0881889	0.516279	0.956066		4679.43	4999.88	72.954	66.2332	-0.139433	0.2257	0.521708
bcl10	NC_007113.6:1602213-1608692	13	29	9	1	4	3	-2.21207	0.071481	1		13.7781	2.90522	-2.24566	0.1873	0.881783		14.2249	3.02066	0.773023	0.152572	-2.34102	0.04515	0.231924
bcl11aa	NC_007124.6:25722756-25794774	2	27	26	34	18	9	0.467996	0.655493	1		15.8863	22.1077	0.476769	0.627722	0.984387		15.0963	23.0865	0.54237	0.906514	0.741051	0.31475	0.599791
bcl11ab	NC_007117.6:6333843-6384350	1	0	1	2	17	14	4.00168	0.0208602	0.744598		0.691166	12.0207	4.12035	0.0571513	0.609799		0.713177	7.28965	0.028144	0.303019	3.42851	1	1
bcl11ba	NC_007128.6:18097163-18160911	45	38	9	39	11	0	-0.545085	0.660564	1		26.2423	18.003	-0.54366	0.58341	0.983229		27.0532	18.8406	0.115782	0.0839735	-0.463412	1	1
bcl2a	NC_007135.6:28058050-28149758	21	35	16	22	57	7	0.55995	0.526887	1		20.2367	29.9495	0.565561	0.47733	0.940609		20.8905	30.1141	1.83167	2.83287	0.629105	0.3144	0.59952
bcl2b	NC_007113.6:13501870-13533460	10	0	7	1	1	0	-2.81791	0.173516	1		5.82508	0.701823	-3.0531	0.372766	0.912159		2.62412	0.732047	0.0167196	0.00341265	-2.29257	1	1
bcl2l1	NC_007134.6:19027052-19056258	328	552	383	251	122	215	-0.747862	0.0194353	0.72093		365.432	218.973	-0.738848	0.00273479	0.100947		373.353	215.438	6.32864	2.66004	-1.25045	5e-05	0.00170197	Down
bcl2l10	NC_007129.6:39125725-39137999	4466	7414	4657	3678	4348	3519	-0.180728	0.217425	1		4751.66	4212.68	-0.173695	0.111442	0.775794		4764.51	4173.56	185.677	144.955	-0.357196	0.00225	0.0330297	Down
bcl2l11	NC_007124.6:47071278-47113329	21	12	4	10	12	33	0.917397	0.377724	1		10.94	20.8837	0.932768	0.421429	0.919642		9.24426	16.5905	2.40556	5.23473	1.12174	0.2456	0.539266
bcl2l13	NC_007129.6:20592816-20619273	1687	2068	1029	984	1365	1028	-0.165777	0.403567	1		1372.77	1229.15	-0.159431	0.29362	0.912159		1409.08	1279.13	17.5459	14.4048	-0.284586	0.105	0.362478
bcl2l16	NC_007119.6:52713299-52725522	25	13	9	0	0	24	-0.581643	0.742955	1		14.2821	9.5973	-0.573502	0.65633	0.994311		13.5995	9.98667	1.27289	0.488841	-1.38068	0.442	0.706819
bcl3	NC_007127.6:25786326-25824635	100	73	133	42	98	20	-0.777367	0.210013	1		96.781	56.2106	-0.783882	0.206756	0.899289		99.9324	58.14	1.44398	0.672845	-1.1017	0.00415	0.0515937
bcl6a	NC_007117.6:28225109-28234397	106	125	75	56	128	82	0.108882	0.816653	1		88.9396	96.1824	0.112946	0.7419	1		84.6338	86.2121	1.84142	1.37525	-0.421129	0.57965	0.799712
bcl6ab	NC_007113.6:10289511-10300387	63	59	43	73	40	99	0.695468	0.217821	1		48.9983	79.7809	0.703313	0.175471	0.866266		50.1864	80.4173	1.64643	2.5941	0.655889	0.10465	0.362071
bcl6b	NC_007118.6:19765227-19779161	0	0	0	0	0	0	5.12548e-15	1	1		0	0	NA	NA	NA		0	0	0	0	0	1	1
bcl7a	NC_007116.6:41192852-41204236	1462	2369	1607	1563	1688	1501	0.137965	0.405373	1		1572.89	1739	0.144843	0.281047	0.912159		1865.74	2243.52	39.8764	38.9821	-0.0327225	0.79705	0.914492
bcl7ba	NC_007121.6:33300294-33307887	411	502	280	408	417	351	0.311807	0.175407	1		344.669	429.716	0.318172	0.153025	0.843182		342.164	433.595	9.80856	10.5884	0.110372	0.5621	0.789968
bcl7bb	NC_007129.6:41559572-41569226	594	1301	681	699	761	587	0.0381928	0.854035	1		722.081	746.052	0.0471148	0.899832	1		678.036	734.791	20.966	18.914	-0.148597	0.3515	0.633074
bcl9	NC_007112.6:46537103-46719220	2318	4345	2476	2241	2550	2257	-0.0167257	0.91848	1		2594.54	2578.72	-0.00882369	0.847723	1		2626.01	2622.66	24.9453	22.4601	-0.151405	0.2209	0.517247
bcl9l	NC_007129.6:43902178-44000414	10	14	19	39	22	36	1.44868	0.0706874	1		13.1847	36.0792	1.45231	0.0851417	0.70959		13.6209	37.2882	0.270748	0.548549	1.01867	1	1
bco1	NC_007118.6:65048441-65066446	100	85	43	40	133	33	0.116627	0.856947	1		66.7663	72.3848	0.116568	0.68566	1		59.7815	68.851	2.20591	2.4255	0.136908	0.7341	0.88373
bco1l	NC_007118.6:65016198-65028910	0	0	27	0	4	1	-2.39392	0.30446	1		9.77927	1.73819	-2.49214	0.329907	0.912159		10.1216	1.80315	0.315457	0.0408468	-2.94915	1	1
bco2a	NC_007116.6:29456462-29479330	68	164	66	114	129	80	0.507132	0.220094	1		81.5731	117.017	0.520559	0.256676	0.912159		69.3626	100.93	2.05623	2.89521	0.493668	0.15025	0.430034
bco2b	NC_007126.6:21737721-21742902	0	8	16	0	0	10	-0.907396	0.694186	1		7.51698	3.99888	-0.910559	0.666298	0.994966		7.77815	4.16111	0.238884	0.120487	-0.987428	1	1
bco2l	NC_007116.6:25521254-25530371	11	35	15	10	20	2	-0.569563	0.590556	1		16.5848	11.1638	-0.571033	0.660153	0.994508		13.3498	11.2042	0.364324	0.281827	-0.370414	1	1
bcor	NC_007133.6:11114260-11170556	482	683	450	756	1059	548	0.856187	0.000158906	0.0234049	Up	468.556	851.093	0.861097	1.77701e-06	0.000188867	Up	477.183	874.735	6.67581	12.9269	0.953359	5e-05	0.00170197	Up
bcorl1	NC_007125.6:41039056-41070900	57	91	31	106	39	51	0.532014	0.359563	1		49.5656	72.3709	0.546071	0.365304	0.912159		48.0383	74.7536	0.429037	0.622586	0.537172	1	1
bcr	NC_007132.6:17073185-17223073	14	43	13	26	16	8	-0.053713	0.97618	1		18.5691	18.1007	-0.0368586	0.92567	1		16.2124	17.3534	0.157164	0.164597	0.0666692	1	1
bcs1l	NC_007120.6:38590116-38597376	84	99	73	99	61	76	0.203592	0.667148	1		75.3818	87.158	0.209416	0.629121	0.984387		70.6774	78.5294	2.68632	2.76893	0.0436972	0.9041	0.960578
bdh1	NC_007135.6:3225585-3310878	31	18	5	11	1	18	-0.466109	0.721092	1		15.8833	11.5723	-0.456836	0.70232	1		13.2492	8.22206	1.17008	0.8049	-0.539731	0.67045	0.84916
bdh2	NC_007112.6:43012882-43026414	58	104	88	91	119	39	0.274577	0.591763	1		73.3377	88.8297	0.276487	0.45786	0.928956		69.745	85.8961	5.00106	5.88876	0.235729	0.5121	0.756889
bdkrb1	NC_007128.6:2657298-2658378	0	0	0	0	17	0	5.59607	0.12555	1		0	5.6878	Inf	0.117015	0.787606		0	5.89491	0	0.373896	Inf	1	1
bdkrb2	NC_007128.6:2686385-2687543	0	0	0	0	0	0	5.12548e-15	1	1		0	0	NA	NA	NA		0	0	0	0	0	1	1
bdnf	NC_007118.6:31653837-31672114	143	136	87	105	127	40	-0.152661	0.753435	1		107.825	97.0476	-0.151933	0.849557	1		111.254	101.138	3.77836	2.82933	-0.417297	0.20375	0.50059
bean1	NC_007118.6:44145235-44241705	1	0	0	0	0	0	-1.8595	1	1		0.328971	0	-Inf	1	1		0.338302	0	0.01602	0	-Inf	1	1
becn1	NC_007123.6:14547772-14665126	48	54	18	25	20	14	-0.664982	0.358502	1		33.9327	21.4711	-0.660278	0.41812	0.917983		34.6274	21.2371	0.61316	0.297152	-1.04506	1	1
bend3	NC_007124.6:32511089-32517966	24	28	36	17	46	4	-0.205669	0.832171	1		26.9608	23.2333	-0.214674	0.978879	1		27.8453	23.8185	0.323312	0.230011	-0.491221	1	1
bend4	NC_007125.6:46226486-46254047	0	6	1	20	17	2	2.89317	0.0577388	1		1.65359	13.8325	3.06439	0.122542	0.799102		1.33512	13.3926	0.101514	1.2137	3.57966	0.218	0.515569
bend5	NC_007119.6:15465380-15483025	37	11	27	30	56	36	0.868358	0.261485	1		24.3188	44.1496	0.860332	0.148757	0.836322		25.0865	38.1358	0.867318	1.25992	0.538702	0.3418	0.624916
best1	NC_007136.6:2942718-2964254	0	0	0	2	17	0	5.76802	0.0580159	1		0	6.42229	Inf	0.094129	0.733562		0	3.15936	0	0.0487998	Inf	1	1
best2	NC_007112.6:51528479-51539406	0	0	0	5	0	1	4.27988	0.238527	1		0	2.23612	Inf	0.341224	0.912159		0	2.34255	0	0.149321	Inf	1	1
best4	NC_007113.6:26847048-26855361	2	37	9	24	25	24	1.12906	0.235655	1		11.8813	26.7756	1.17223	0.336927	0.912159		10.7261	25.2055	0.121381	0.243675	1.00541	1	1
bet1	NC_007130.6:41312792-41319041	69	98	46	26	40	41	-0.628547	0.25806	1		60.4528	39.3269	-0.620293	0.276798	0.912159		58.5629	38.2514	7.00563	4.61106	-0.603417	0.19055	0.484582
bet1l	NC_007136.6:7487181-7490120	148	141	78	120	115	101	0.191375	0.631553	1		107.287	122.935	0.196419	0.578589	0.981517		104.576	124.656	8.0872	8.92217	0.141755	0.6404	0.834746
bfb	NC_007132.6:27401244-27407312	3	0	0	1	21	0	2.80265	0.251656	1		0.986913	7.39335	2.90523	0.222705	0.90946		0	0	0	0	0	1	1
bfsp1	NC_007124.6:854941-869998	51	13	6	13	2	5	-1.53491	0.20955	1		21.7487	7.44279	-1.54701	0.235318	0.912159		21.2708	7.0893	1.03124	0.357691	-1.5276	0.1128	0.373762
bfsp2	NC_007113.6:32777902-32786077	0	5	1	1	0	3	0.0343857	1	1		1.43836	1.56691	0.123498	0.995252	1		1.48747	1.63362	0.0930146	0.105426	0.180707	1	1
bglap	NC_007114.6:1648398-1651382	3	0	11	8	2	0	-0.429382	0.862321	1		4.97106	3.60712	-0.462704	0.984165	1		5.13853	3.39053	2.09402	1.51394	-0.467971	0.55775	0.786196
bglapl	NW_003334441.1:8441-10291	0	11	10	2	0	0	-2.84628	0.215522	1		5.98951	0.734493	-3.02762	0.319994	0.912159		6.19646	0.770576	0.570431	0.0634021	-3.16945	1	1
bgna	NC_007119.6:14066790-14088941	0	0	18	0	10	1	-0.75966	0.744691	1		6.51951	3.74565	-0.799547	0.888734	1		6.74775	1.80315	0.282869	0.0676298	-2.0644	1	1
bgnb	NC_007134.6:20087686-20124992	47	55	28	6	36	41	-0.296292	0.718817	1		37.4409	30.6436	-0.289028	0.689943	1		38.2969	31.4703	0.558194	0.375731	-0.571066	1	1
bhlha15	NC_007123.6:17632984-17635031	2	0	0	11	0	0	2.44418	0.461191	1		0.657942	4.03971	2.61822	0.43439	0.925264		0.676603	4.23817	0.0758985	0.4893	2.68858	1	1
bhlha9	NC_007121.6:37983341-37984367	0	0	0	0	1	0	1.95121	1	1		0	0.334577	Inf	0.880257	1		0	0.346759	0	0.0370177	Inf	1	1
bhlhe22	NC_007135.6:24316383-24318172	0	0	4	7	3	0	1.28348	0.607925	1		1.44878	3.57445	1.30288	0.628963	0.984387		1.4995	3.73729	0.0432012	0.101025	1.22556	1	1
bhlhe23	NC_007134.6:17729446-17731005	18	0	0	11	4	13	0.83075	0.651613	1		5.92148	10.5766	0.836841	0.574264	0.978297		6.08943	11.0347	0.202158	0.31404	0.635464	1	1
bhlhe40	NC_007122.6:35497668-35501274	0	0	0	0	11	0	4.98641	0.208109	1		0	3.68034	Inf	0.216914	0.903547		0	3.81435	0	0.0853152	Inf	1	1
bhlhe41	NC_007129.6:16136858-16139522	0	0	0	0	1	0	1.95123	1	1		0	0.334577	Inf	0.880257	1		0	0.346759	0	0.0233891	Inf	1	1
bhmt	NC_007132.6:94307-99400	882	1280	1061	576	1004	498	-0.351675	0.147224	1		949.939	746.593	-0.347514	0.0847524	0.70932		943.768	735.484	88.6106	81.8575	-0.114364	0.4566	0.715992
bicc1a	NC_007128.6:20965319-21029387	36	11	2	39	29	4	0.777852	0.494764	1		14.9349	25.6249	0.778858	0.356005	0.912159		15.3763	26.7467	0.192967	0.294118	0.608038	1	1
bicc1b	NC_007123.6:7333276-7409132	6	0	0	0	0	0	-4.10301	0.383923	1		1.97383	0	-Inf	0.338051	0.912159		2.02981	0	0.0810554	0	-Inf	1	1
bicc2	NC_007125.6:2690678-2728761	44	35	1	13	13	22	-0.329757	0.771203	1		22.3701	17.9212	-0.3199	0.710934	1		22.1582	11.6665	0.770041	0.425731	-0.854994	0.27395	0.562949
bicd1a	NC_007129.6:12089364-12154615	30	12	1	5	3	5	-1.39002	0.321256	1		12.8141	4.8394	-1.40483	0.403547	0.912159		8.79624	4.70051	0.172873	0.0882299	-0.970377	1	1
bicd2	NC_007122.6:36781797-36821563	24	77	60	25	32	46	-0.281104	0.675167	1		46.1999	38.2824	-0.271208	0.651708	0.992828		47.0782	37.8584	0.954611	0.751933	-0.344309	0.4869	0.737469
bicdl1	NC_007119.6:3642191-3715217	0	0	1	4	5	0	2.8675	0.270656	1		0.362195	3.14187	3.11678	0.410465	0.913476		0	3.27495	0	0.183018	Inf	1	1
bida	NC_007129.6:20577726-20583328	98	136	150	74	79	60	-0.57893	0.178181	1		115.84	77.601	-0.577986	0.226521	0.912159		108.79	76.5105	10.8857	7.40615	-0.555635	0.11935	0.383326
bik	NC_007115.6:18854009-18857635	31	91	89	32	11	30	-1.18488	0.0931668	1		62.0196	27.4289	-1.17703	0.0601768	0.622153		59.9553	23.6952	3.86188	1.36204	-1.50354	0.01345	0.112131
bin1b	NC_007117.6:6842319-6895434	279	210	181	152	94	129	-0.548667	0.14526	1		202.539	138.857	-0.544599	0.118004	0.788858		199.663	129.164	5.43976	3.26752	-0.735348	0.00685	0.0728952
bin2a	NC_007134.6:33804405-33831138	294	326	208	344	749	211	0.926384	0.0102821	0.511996		242.22	461.307	0.929409	2.2801e-05	0.00185913	Up	230.767	461.743	11.0996	21.6256	0.96223	0.0546	0.257164
bin2b	NC_007117.6:38882637-38895966	163	221	90	49	132	96	-0.41901	0.35039	1		133.786	100.548	-0.41204	0.270202	0.912159		129.262	104.213	3.66629	3.13071	-0.227833	0.48535	0.736359
bin3	NC_007119.6:50823938-50851228	1051	1490	1022	1017	1020	953	0.0737624	0.676183	1		1036.61	1095.85	0.0801799	0.575435	0.979405		1054.85	1119.62	8.18717	6.8572	-0.255746	0.07375	0.302728
birc2	NC_007132.6:22797301-22835272	346	570	437	409	371	438	0.180163	0.461422	1		394.786	449.482	0.187195	0.391402	0.912159		401.936	462.754	8.33092	8.48698	0.0267763	0.9151	0.963816
birc5a	NC_007123.6:34328638-34334274	294	558	331	391	403	363	0.322517	0.155712	1		336.704	423.587	0.331178	0.16717	0.860421		340.014	430.398	11.1085	11.8253	0.0902183	0.62415	0.826229
birc5b	NC_007134.6:28396471-28399297	269	261	170	228	250	199	0.256191	0.379034	1		206.242	246.954	0.259903	0.299848	0.912159		201.822	240.05	49.3621	58.6712	0.249249	0.2973	0.584183
birc6	NC_007128.6:22567520-22721790	688	1238	745	773	869	742	0.184506	0.323532	1		762.625	871.345	0.19227	0.284819	0.912159		761.209	855.799	3.99585	4.54218	0.184882	0.23555	0.532592
birc7	NC_007134.6:14461430-14475097	18	20	6	10	3	6	-0.813852	0.498401	1		12.3993	7.07552	-0.809351	0.585134	0.983229		12.7891	7.38983	1.31218	0.554522	-1.24265	0.34985	0.631854
bivm	NC_007117.6:29304005-29314589	62	46	41	27	62	52	0.188149	0.765767	1		45.1469	51.4536	0.188644	0.6683	0.995035		43.6877	51.9445	1.33689	0.814018	-0.715749	0.1909	0.484887
blcap	NC_007117.6:51769761-51771790	4887	7474	4378	5187	5277	4430	0.173427	0.220237	1		4802.02	5441.97	0.180487	0.0936132	0.732258		4941.65	5645.29	343.957	392.669	0.191085	0.0961	0.347127
blf	NC_007133.6:9887296-9894017	2117	3305	1758	375	310	494	-2.22912	1.8407e-21	2.86175e-18	Down	2044.51	438.981	-2.21953	2.90689e-49	8.82242e-46	Down	2035.54	430.952	59.4966	11.3459	-2.39064	5e-05	0.00170197	Down
blk	NC_007131.6:19276851-19296555	0	0	3	0	12	1	1.97271	0.460731	1		1.08659	4.41481	2.02255	0.444476	0.925389		0	4.16111	0	0.161019	Inf	1	1
blm	NC_007129.6:26444364-26469671	600	911	418	329	331	409	-0.473238	0.0511497	1		544.857	395.123	-0.463576	0.0165083	0.34161		537.703	396.03	5.52733	3.68155	-0.586269	0.00155	0.0252239	Down
blmh	NC_007126.6:28701703-28744778	520	998	489	512	436	403	-0.195007	0.377966	1		562.981	495.06	-0.185481	0.27658	0.912159		569.424	503.256	29.1488	26.3936	-0.143248	0.41205	0.684263
blnk	NC_007124.6:49538303-50466641	0	1	7	1	0	0	-2.54178	0.410527	1		2.7506	0.367246	-2.90493	0.51707	0.956066		2.84835	0.385289	0.106154	0.0217847	-2.28477	1	1
bloc1s1	NC_007133.6:10093076-10098327	118	86	58	72	14	63	-0.483064	0.465441	1		78.3359	56.3187	-0.476059	0.347448	0.912159		80.354	51.7365	1.81729	1.02003	-0.833182	0.0368	0.205469
bloc1s2	NC_007131.6:7596346-7605363	1	65	39	45	15	50	0.527774	0.598188	1		28.4447	41.5391	0.54631	0.561179	0.972371		26.5755	43.3449	2.23475	3.65088	0.708129	0.19695	0.492421
bloc1s3	NC_007126.6:35236324-35243323	141	130	54	103	124	69	0.182272	0.691544	1		93.9237	106.906	0.186784	0.609631	0.984099		94.622	111.394	3.28152	3.07693	-0.0928749	0.7851	0.909195
bloc1s4	NC_007130.6:26095305-26109541	307	465	219	269	178	300	-0.0215945	0.950302	1		280.398	278.31	-0.0107823	0.814172	1		272.539	264.315	8.80077	7.52022	-0.226855	0.29985	0.586311
bloc1s5	NC_007135.6:7962429-7963272	0	35	24	58	23	1	0.842194	0.545124	1		16.2258	29.3954	0.8573	0.362424	0.912159		16.7852	30.7383	0.651718	0.963161	0.563529	0.41145	0.683922
bloc1s5	NW_008805405.1:398-2768	2	34	13	5	43	8	0.595695	0.618518	1		12.6844	19.4221	0.614647	0.621596	0.984099		12.8931	7.28194	3.47148	1.92455	-0.851032	0.373	0.651841
bloc1s6	NC_007129.6:5653136-5656769	141	173	64	107	80	81	-0.126738	0.778134	1		106.801	98.4524	-0.117422	0.72507	1		105.79	101.901	15.0043	15.1132	0.0104385	0.97385	0.989721
blvra	NC_007113.6:50110399-50126474	90	172	102	66	129	164	0.350196	0.425418	1		103.571	132.98	0.360587	0.394755	0.912159		100.938	138.056	9.15303	13.3887	0.548697	0.0675	0.288783
blvrb	NC_007129.6:46153528-46162090	233	604	341	326	400	391	0.301831	0.26187	1		330.159	409.909	0.312141	0.235758	0.912159		329.281	399.513	20.8207	23.7525	0.190059	0.3347	0.617804
blzf1	NC_007112.6:478933-510441	3251	5549	3042	2742	3170	2488	-0.143565	0.3363	1		3365.61	3062.52	-0.136149	0.218303	0.905534		3368.1	3095.29	49.0538	35.7457	-0.456596	0.00015	0.00437103	Down
bmb	NC_007136.6:35742745-35761140	410	512	317	387	447	286	0.16938	0.473756	1		359.893	406.048	0.174082	0.380359	0.912159		424.457	495.071	21.6293	28.0371	0.374351	0.0509	0.248056
bmf1	NC_007134.6:39339697-39348017	8	48	22	27	20	3	-0.242474	0.820728	1		20.9312	17.8068	-0.233225	0.797715	1		17.6292	13.1229	10.9439	8.2922	-0.400296	0.59935	0.812649
bmf2	NC_007131.6:46446697-46458873	16	2	0	15	0	0	-0.043671	1	1		5.694	5.5087	-0.0477316	1	1		5.85787	5.77932	0.0404948	0.0369927	-0.130496	1	1
bmi1a	NC_007135.6:17115979-17122816	173	320	144	158	143	114	-0.2425	0.449819	1		177.943	151.457	-0.232507	0.4172	0.917591		176.402	149.392	3.23012	2.33737	-0.466705	0.0747	0.305262
bmi1b	NC_007113.6:21506871-21512207	86	113	30	86	96	107	0.732507	0.134641	1		63.4786	106.491	0.746382	0.126615	0.808143		61.6173	106.709	1.43287	2.06591	0.527877	0.1456	0.423307
bmp10	NC_007116.6:20707287-20710523	15	0	0	13	1	16	1.20784	0.523753	1		4.93456	11.507	1.22152	0.438318	0.925389		5.07453	9.51662	0.329673	0.640693	0.958598	1	1
bmp10l	NC_007121.6:562325-567172	0	5	9	24	21	27	2.60132	0.0256179	0.811674		4.33592	26.637	2.61902	0.0257177	0.43057		4.48647	27.7639	0.0885764	0.507632	2.51879	1	1
bmp15	NC_007118.6:51493613-51498048	33	67	31	53	37	36	0.327333	0.577943	1		36.5047	46.2393	0.34104	0.655084	0.994204		35.8315	42.112	2.01177	2.48694	0.305907	0.5195	0.761902
bmp16	NC_007129.6:48799226-48813920	5	0	0	9	0	0	0.969746	0.788276	1		1.64485	3.30522	1.00679	0.743459	1		1.69151	3.46759	0.0676545	0.138433	1.03293	1	1
bmp1a	NC_007119.6:51176357-51306799	926	1841	1105	1310	1498	980	0.312282	0.105834	1		1101.1	1374.18	0.319629	0.0327024	0.478543		1092.58	1397.39	28.6776	40.0366	0.481392	0.0007	0.014009	Up
bmp1b	NC_007121.6:40938069-41018171	143	218	122	144	123	129	0.0671302	0.838484	1		138.151	145.622	0.0759774	0.8703	1		137.421	144.66	2.59392	2.73541	0.0766275	0.7905	0.912205
bmp2a	NC_007128.6:4068872-4072987	0	0	1	5	13	0	3.82386	0.115559	1		0.362195	6.18573	4.0941	0.180369	0.871405		0.374875	6.04902	0.0321635	0.579125	4.17038	1	1
bmp2b	NC_007131.6:45983743-45997757	1609	2296	1619	12416	12965	8915	2.94662	7.44899e-68	3.12686e-63	Up	1609.88	12462.5	2.95257	1.91103e-135	5.21997e-131	Up	1607.33	12805.5	85.2049	727.049	3.09304	5e-05	0.00170197	Up
bmp2k	NC_007116.6:38498460-38552618	1742	2499	1543	1440	1590	1408	-0.0470505	0.76798	1		1669.8	1623.85	-0.0402548	0.781114	1		1702.16	1673.66	16.0629	13.6948	-0.2301	0.07915	0.314302
bmp3	NC_007116.6:38963146-39102160	0	0	0	0	2	0	2.73693	0.703688	1		0	0.669153	Inf	0.404171	0.912159		0	0.693519	0	0.005766	Inf	1	1
bmp4	NC_007128.6:50485033-50507066	669	1782	1227	1946	2147	1808	1.0325	1.03564e-05	0.00209004	Up	1048.04	2155.99	1.04066	4.74305e-13	1.06194e-10	Up	999.808	2110.51	13.1769	21.4612	0.70372	5e-05	0.00170197	Up
bmp5	NC_007124.6:1741477-1775444	0	0	0	5	0	0	4.01522	0.369757	1		0	1.83623	Inf	0.359136	0.912159		0	1.54115	0	0.0464316	Inf	1	1
bmp6	NC_007135.6:7832053-7906483	17	4	2	1	2	2	-1.8964	0.260203	1		7.17783	1.83617	-1.96684	0.451545	0.926111		7.39096	1.91103	0.219462	0.0507864	-2.11146	1	1
bmp7a	NC_007122.6:7099492-7129716	745	1967	847	915	845	686	-0.137041	0.55073	1		975.225	893.071	-0.126961	0.274899	0.912159		927.801	882.98	41.3874	40.0392	-0.0477778	0.7552	0.894289
bmp7b	NC_007134.6:6487435-6588548	6	10	12	27	8	7	0.854894	0.443991	1		8.47249	15.3915	0.861273	0.494758	0.947242		8.7535	16.0896	0.519694	0.964788	0.89255	0.37	0.648999
bmp8a	NC_007130.6:35432183-35448737	8	10	8	6	9	1	-0.434096	0.767936	1		7.68166	5.61456	-0.452246	0.877357	1		5.18762	3.69106	0.321467	0.23878	-0.42899	1	1
bmper	NC_007127.6:7213111-7278331	272	566	391	602	612	466	0.787396	0.00100037	0.105176		352.92	612.191	0.79464	0.000144773	0.00926105	Up	334.54	582.833	7.34755	12.3395	0.747946	5e-05	0.00170197	Up
bmpr1aa	NC_007124.6:22425228-22515702	759	1613	849	723	699	535	-0.350838	0.0895633	1		904.363	713.328	-0.342336	0.0338877	0.484381		1620.17	1617.9	17.4973	14.855	-0.23619	0.08355	0.324339
bmpr1ab	NC_007123.6:25859473-25931303	318	514	353	361	532	288	0.306594	0.223189	1		343.097	425.738	0.311349	0.131282	0.814631		319.799	401.732	6.97336	8.44278	0.275866	0.1642	0.449396
bmpr1ba	NC_007116.6:6996908-7206866	142	78	131	80	74	58	-0.518461	0.290691	1		110.95	77.3319	-0.520769	0.356446	0.912159		99.4661	77.9669	4.29358	3.68125	-0.221985	0.5153	0.758749
bmpr1bb	NC_007121.6:877726-1185778	153	241	148	131	135	178	0.0686426	0.836532	1		155.809	164.457	0.0779374	0.870508	1		101.843	117.821	7.69061	10.0703	0.388933	0.36555	0.644675
bmpr2a	NC_007117.6:12562087-12617199	4	6	24	12	1	15	-0.0721806	1	1		11.3	10.7398	-0.0733446	0.997925	1		11.6853	11.2119	0.190517	0.153498	-0.311701	1	1
bmpr2b	NC_007120.6:12988556-13149104	0	21	2	22	4	1	0.845886	0.611321	1		5.24428	9.81761	0.904629	0.741239	1		4.31006	10.2795	0.098683	0.255778	1.37402	1	1
bms1	NC_007123.6:29125216-29156133	3423	5440	3320	2746	3169	2889	-0.125494	0.400003	1		3499.42	3224.01	-0.118261	0.281738	0.912159		3533.38	3272.96	30.689	24.416	-0.329899	0.0055	0.0632804
bnc1	NW_003335650.1:52016-59968	16	15	24	13	26	44	0.852369	0.317486	1		17.1847	31.0683	0.854316	0.291732	0.912159		17.7476	32.3334	0.253029	0.408762	0.69196	1	1
bnc2	NC_007112.6:26330188-26515985	14	7	6	3	8	1	-0.948157	0.508515	1		8.28539	4.17824	-0.987675	0.690139	1		8.54311	4.34605	0.157028	0.0466778	-1.75022	1	1
bnip1a	NC_007125.6:23951142-23953814	0	1	0	0	0	0	-1.59417	1	1		0.215233	0	-Inf	1	1		0.222519	0	0.0336418	0	-Inf	1	1
bnip1b	NC_007132.6:41139309-41148234	117	283	154	137	202	191	0.313211	0.354692	1		155.179	194.276	0.324177	0.368565	0.912159		160.285	200.296	1.54748	1.59629	0.0448007	0.85705	0.940944
bnip2	NC_007136.6:33761007-33785338	770	1478	762	864	622	593	-0.161136	0.461287	1		847.414	762.541	-0.152253	0.290744	0.912159		856.655	787.914	5.62311	4.54322	-0.307653	0.2267	0.522432
bnip3	NC_007123.6:40520741-40548065	4	0	0	2	0	22	2.76512	0.244762	1		1.31588	9.53202	2.85675	0.204157	0.895567		1.35321	9.92502	0.0392644	0.263385	2.74588	1	1
bnip3la	NC_007119.6:5222111-5239648	25	80	20	14	3	23	-1.11154	0.238535	1		32.6868	15.3426	-1.09117	0.156663	0.84881		28.9313	10.3026	4.49141	1.77055	-1.34297	0.05535	0.259053
bnip3lb	NC_007121.6:18953739-18978511	861	1221	728	851	900	776	0.183587	0.302914	1		809.721	923.958	0.190403	0.253482	0.912159		801.25	940.696	9.13215	8.56332	-0.092785	0.54405	0.777001
bnip4	NC_007128.6:20211980-20216448	946	1458	961	782	1076	772	-0.031723	0.865015	1		973.085	955.904	-0.0257001	0.954731	1		948.804	892.605	45.2629	38.2727	-0.242016	0.1088	0.367877
bnipl	NC_007127.6:38327124-38350023	35	28	5	40	16	53	1.07459	0.212987	1		19.3515	41.2371	1.0915	0.184842	0.878024		18.6104	33.0423	0.44894	0.746887	0.734368	0.5366	0.771309
boc	NC_007135.6:21062857-21114526	299	796	294	245	368	256	-0.265067	0.353018	1		376.173	315.471	-0.25389	0.185307	0.878606		357.945	295.693	12.2402	11.4084	-0.101527	0.6247	0.826606
bod1	NC_007132.6:41071980-41084098	910	1259	661	617	738	680	-0.126881	0.518041	1		809.753	745.432	-0.119404	0.460415	0.930332		797.502	726.946	53.1579	47.2624	-0.169591	0.2767	0.56559
bod1l1	NC_007125.6:13030-31593	2016	3526	2310	1763	2736	1649	-0.0298845	0.874017	1		2258.79	2222.27	-0.0235129	0.985594	1		2106.06	2093.12	48.2151	57.8815	0.263618	0.03965	0.214932
boka	NC_007117.6:27071988-27098223	93	60	41	70	37	39	-0.122827	0.839126	1		58.3583	53.6822	-0.120493	0.911093	1		60.1831	56.0286	0.963503	0.762366	-0.337804	0.42365	0.69239
bokb	NC_007113.6:22984808-22994776	112	196	108	96	137	78	-0.079734	0.832523	1		118.147	112.284	-0.0734374	0.86582	1		115.407	112.866	6.88429	6.59612	-0.0616884	0.83475	0.931617
bola1	NC_007127.6:46239416-46243139	110	121	128	107	128	75	0.04658	0.914765	1		108.591	112.113	0.0460465	0.749506	1		110.26	112.782	12.0709	11.6625	-0.0496555	0.8733	0.947892
bola3	NC_007118.6:65072872-65082491	124	243	171	168	91	193	0.117034	0.772694	1		155.029	169.322	0.12723	0.788803	1		156.916	171.245	10.7852	10.4584	-0.044386	0.86585	0.944463
bop1	NC_007130.6:2989474-3115150	4279	7383	3697	3701	4430	3734	-0.00816417	0.958205	1		4335.77	4334.53	-0.000409833	0.882573	1		4383.72	4434.82	164.551	180.342	0.132207	0.25525	0.544509
bora	NC_007112.6:29919454-29930872	1318	2117	1442	1213	1040	1090	-0.20671	0.25594	1		1411.52	1229.31	-0.199401	0.163867	0.855514		1409.66	1241.07	29.5213	23.1973	-0.347799	0.01085	0.0981727
borcs5	NC_007136.6:17824252-17828363	341	516	368	317	330	239	-0.150123	0.523738	1		356.527	322.401	-0.145157	0.607842	0.984099		329.129	301.943	18.0444	15.9369	-0.179179	0.43755	0.703028
borcs7	NC_007124.6:28481862-28485438	256	315	321	309	374	265	0.359388	0.188075	1		268.28	344.581	0.361106	0.0874828	0.71609		259.829	337.574	14.7519	15.7065	0.090461	0.6653	0.846696
borcs8	NC_007133.6:18141597-18154249	235	290	133	217	183	177	0.163787	0.597722	1		187.898	211.7	0.172075	0.60183	0.984099		187.38	216.879	17.2115	19.9588	0.213655	0.52375	0.764538
bpgm	NC_007136.6:20021857-20029433	46	94	29	43	87	9	0.0738945	0.923716	1		45.8682	48.4987	0.0804533	0.904314	1		47.3501	48.3999	0.611978	0.446933	-0.45342	1	1
bphl	NW_003336679.1:17981-35445	301	510	311	262	383	262	0.0277705	0.913582	1		321.432	329.132	0.0341542	0.867515	1		242.389	225.625	26.4694	27.0132	0.0293423	0.89755	0.957384
bpifcl	NC_007120.6:343439-354278	16	32	23	37	17	0	-0.090647	0.966488	1		20.4815	19.2759	-0.0875197	0.988674	1		17.934	13.408	0.746759	0.563722	-0.405658	0.5946	0.810015
bpnt1	NC_007131.6:9141149-9160578	323	535	220	283	304	334	0.160781	0.532383	1		301.09	339.204	0.17196	0.615672	0.984099		293.538	308.161	21.1727	22.7282	0.102278	0.62345	0.825863
bptf	NC_007114.6:25248336-25290861	2439	3584	2233	1801	2148	1921	-0.156208	0.315708	1		2382.54	2148.27	-0.149326	0.23769	0.912159		2418.44	2215.16	15.2859	12.7268	-0.264324	0.03715	0.206551
braf	NC_007115.6:12065139-12103187	203	428	284	279	285	177	0.0306065	0.919469	1		261.764	268.596	0.0371714	0.869953	1		269.073	277.469	1.85795	1.55719	-0.254762	0.23925	0.53483
brap	NC_007121.6:3336467-3358903	73	158	84	82	120	69	0.137474	0.749933	1		88.446	97.8556	0.145857	0.757984	1		84.3546	91.0667	4.23239	4.82469	0.188965	0.56635	0.791511
brat1	NC_007112.6:10984078-11021795	100	161	68	69	78	30	-0.544219	0.267172	1		92.1788	63.4336	-0.539188	0.25093	0.912159		91.587	62.2394	2.41505	1.69871	-0.507611	0.16035	0.443945
brca2	NC_007126.6:32053980-32070682	1340	1787	1040	1054	1369	945	0.0188755	0.918253	1		1202.12	1223.01	0.0248458	0.792358	1		1194.55	1249.74	6.36184	6.24932	-0.0257454	0.857	0.940944
brcc3	NC_007132.6:44552559-44561507	62	105	108	49	54	51	-0.543284	0.276588	1		82.1127	56.4565	-0.540466	0.321524	0.912159		72.6894	41.6265	7.74502	4.73237	-0.710704	0.087	0.33068
brd1a	NC_007115.6:27141108-27160151	476	822	538	577	667	498	0.256806	0.211297	1		528.372	634.208	0.2634	0.163497	0.855514		508.99	631.133	4.1187	4.63219	0.169505	0.31635	0.601003
brd1b	NC_007136.6:29245663-29269115	2407	3816	2215	2577	2600	2172	0.145332	0.33628	1		2415.42	2684.85	0.152565	0.227489	0.912159		2349.06	2549.55	16.1913	13.181	-0.296753	0.04265	0.22433
brd2a	NC_007130.6:7235575-7251749	9158	9625	6039	6383	6795	6088	-0.0501956	0.766376	1		7271.63	7052.1	-0.0442257	0.73757	1		7160.98	6984.31	116.286	104.369	-0.155993	0.1697	0.455828
brd2b	NC_007127.6:48772059-48783374	1	26	16	7	2	10	-0.709322	0.609235	1		11.7201	7.23875	-0.695177	0.607197	0.984099		11.6768	5.70226	0.632508	0.30502	-1.05218	1	1
brd3a	NC_007132.6:18228377-18238701	25260	29999	19486	19049	22425	20014	0.0378018	0.802049	1		21824.3	22501.9	0.0441115	0.578359	0.981517		22127	22969	211.371	175.06	-0.271934	0.0163	0.12549
brd3b	NC_007116.6:63730840-63773297	4954	5268	3598	4420	4271	3717	0.152599	0.365667	1		4066.75	4538.59	0.158369	0.107243	0.764244		4088.86	4617.97	35.1462	31.8399	-0.142531	0.22795	0.524228
brd4	NC_007114.6:52861508-52968980	3235	3538	2101	2458	3288	2180	0.14678	0.427975	1		2586.69	2874.53	0.152223	0.136686	0.820915		2580.62	2862.78	54.1838	66.3497	0.292229	0.01905	0.138328
brd7	NC_007118.6:37471037-37484085	4710	6404	3663	4268	4281	4152	0.124343	0.408145	1		4254.52	4660.06	0.131352	0.255386	0.912159		4177.46	4611.04	172.996	195.37	0.175473	0.12855	0.395675
brd8	NC_007125.6:7391286-7437988	2117	4255	2459	2088	2674	1721	-0.0984478	0.584132	1		2502.88	2349.67	-0.0911306	0.469566	0.937059		2656.53	2550.02	69.7721	68.2237	-0.0323774	0.8558	0.940422
brd9	NC_007127.6:53038366-53103713	1477	1908	1380	1671	2005	1501	0.427277	0.0112356	0.536563		1396.38	1884.73	0.43266	0.00091577	0.0441169	Up	1363.16	1886.02	48.3638	68.9243	0.511083	0.0003	0.00741204	Up
brdt	NC_007117.6:24264868-24293101	1074	1503	926	1156	1054	1013	0.217106	0.21808	1		1012.2	1182.27	0.224058	0.152632	0.841909		991.443	1170.3	11.4583	12.2163	0.0924072	0.52195	0.763411
bre	NC_007128.6:41126685-41309449	55	140	68	81	54	37	-0.228941	0.65942	1		72.8553	62.6099	-0.218641	0.612091	0.984099		73.5774	64.6359	3.81013	3.48037	-0.130599	0.73225	0.882549
brf1a	NC_007124.6:33238034-33318195	569	585	410	423	463	476	0.111874	0.636235	1		461.596	500.601	0.117031	0.508176	0.952413		457.208	500.058	5.05271	4.51179	-0.163357	0.36705	0.645859
brf1b	NC_007131.6:21002117-21117226	28	66	35	3	72	33	0.0823548	0.930057	1		36.0934	38.3875	0.0889042	0.896039	1		32.2898	31.1853	0.664205	0.579021	-0.198013	0.8011	0.915493
brf2	NC_007121.6:41357728-41380997	79	203	72	163	35	68	0.0306694	0.959042	1		95.759	98.7637	0.0445729	0.897865	1		96.3949	91.7217	5.402	5.55414	0.0400715	0.9081	0.961641
bri3	NC_007114.6:61158991-61166348	873	1461	887	802	1050	937	0.137566	0.460671	1		922.914	1020.53	0.145053	0.391102	0.912159		940.331	1046.4	8.9332	7.86765	-0.183244	0.2122	0.509973
bri3bp	NC_007116.6:18401175-18407322	340	396	168	251	226	202	-0.0609667	0.83789	1		257.931	248.57	-0.0533306	0.81286	1		248.789	253.612	20.9701	22.2511	0.0855426	0.6978	0.864137
bricd5	NC_007123.6:18421917-18438627	0	0	0	2	0	0	2.82105	0.707599	1		0	0.734493	Inf	0.450095	0.925389		0.253497	0.426154	0.0351416	0.0644017	0.873919	1	1
brinp1	NC_007116.6:70479191-70688121	18	0	10	38	3	11	1.02254	0.463509	1		9.54343	19.3579	1.02034	0.310099	0.912159		8.71356	19.2182	0.173464	0.37029	1.09402	1	1
brinp2	NC_007113.6:34396857-34500379	0	10	0	0	0	32	2.43973	0.343844	1		2.15233	12.7964	2.57177	0.269512	0.912159		2.22519	13.3156	0.0432648	0.244953	2.50124	1	1
brinp3a.1	NC_007117.6:35692490-35755453	52	0	4	15	14	18	-0.0883371	0.967601	1		18.5553	17.3907	-0.0935089	0.954136	1		18.7529	18.124	0.296165	0.257335	-0.202755	1	1
brinp3a.2	NC_007117.6:36152817-36219955	0	4	14	2	1	0	-2.32873	0.268217	1		5.93166	1.06907	-2.47208	0.437213	0.925389		6.13833	0.732047	0.173009	0.0218236	-2.98689	1	1
brinp3b	NC_007113.6:6822286-6893765	4	5	3	0	17	30	2.29823	0.12785	1		3.47863	17.6844	2.34589	0.124802	0.804758		3.59043	10.8189	0.0917827	0.297605	1.69711	1	1
brip1	NC_007126.6:27519271-27589930	151	197	128	127	80	132	-0.142137	0.718117	1		138.436	126.192	-0.133608	0.687994	1		125.729	122.822	2.14635	2.0786	-0.046272	0.87845	0.950151
brk1	NC_007122.6:35780282-35894996	930	1042	650	724	695	523	-0.119037	0.570874	1		765.642	707.558	-0.113821	0.609589	0.984099		757.333	721.32	30.4583	24.8569	-0.293187	0.1175	0.380765
brms1	NC_007118.6:60091719-60110858	19	49	25	10	23	35	-0.0428657	0.980992	1		25.8517	25.3638	-0.0274903	0.925329	1		21.6553	25.352	0.795583	0.830337	0.0616852	0.9279	0.969946
brms1la	NC_007128.6:12599512-12610294	508	1087	666	722	754	678	0.287467	0.173015	1		642.297	788.546	0.295955	0.121753	0.799066		636.532	778.606	12.4419	13.235	0.0891515	0.57865	0.799393
brms1lb	NC_007131.6:16934854-16949719	78	158	61	71	99	46	-0.0846506	0.86769	1		81.7604	77.5924	-0.0754868	0.832222	1		79.4629	78.9378	4.43645	3.4135	-0.378154	0.40095	0.675544
brox	NC_007131.6:51888727-51915955	275	355	245	130	194	195	-0.429228	0.144588	1		255.612	190.628	-0.423198	0.148506	0.835519		250.747	195.742	6.42956	4.94399	-0.379043	0.136	0.407895
brpf1	NC_007119.6:54034355-54086705	586	1112	495	396	577	315	-0.404142	0.0926832	1		611.402	464.445	-0.396615	0.0399256	0.523556		571.221	414.562	45.3598	39.8932	-0.185271	0.46145	0.720626
brpf3a	NC_007122.6:25455792-25496307	126	160	94	45	129	69	-0.336014	0.46535	1		109.934	87.2787	-0.332935	0.480118	0.942404		111.465	80.4096	1.29293	0.934676	-0.468105	0.35075	0.632453
brpf3b	NC_007119.6:10824723-10857841	302	489	245	129	180	141	-0.846534	0.0018249	0.161522		293.336	163.983	-0.839009	0.00255637	0.0960484		295.971	156.943	5.56476	3.04137	-0.871598	0.00055	0.0115715	Down
brsk2a	NC_007136.6:24641213-24960917	18	12	5	35	4	5	0.640442	0.59016	1		10.3152	16.1914	0.650447	0.597915	0.983834		9.0764	11.5586	0.222079	0.295952	0.414288	1	1
brsk2b	NC_007118.6:49051319-49322243	9	14	0	36	11	12	1.80976	0.132589	1		5.974	21.6999	1.86092	0.169491	0.862133		6.15999	15.7429	0.0729789	0.155197	1.08855	1	1
brwd1	NC_007126.6:5841164-5904869	1759	2517	1467	1496	1742	1579	0.0875262	0.588891	1		1651.74	1763.66	0.0945815	0.503793	0.949011		1650.08	1769.72	12.8529	12.7537	-0.0111758	0.9326	0.972394
brwd3	NC_007116.6:22469763-22518232	3302	5746	3123	2285	2911	2530	-0.297831	0.058463	1		3454.12	2824.83	-0.290158	0.00891863	0.23492		3506.46	2880.84	33.6735	27.3186	-0.301729	0.01215	0.105291
bscl2	NC_007132.6:26646625-26655264	18	56	21	18	33	10	-0.249403	0.777628	1		25.5806	21.6503	-0.240661	0.770703	1		23.3076	21.3604	0.904665	0.781755	-0.210667	0.74985	0.891358
bscl2l	NC_007125.6:5852126-5869146	0	0	1	0	0	8	2.8366	0.412251	1		0.362195	3.1991	3.14283	0.448149	0.925389		0.374875	3.32889	0.0211173	0.182726	3.11318	1	1
bsdc1	NC_007124.6:45843583-45863392	963	1622	1140	916	1003	970	-0.0326209	0.862976	1		1078.81	1059.87	-0.0255534	0.877776	1		1078.46	1037.4	35.2452	31.8648	-0.14546	0.3144	0.59952
bsg	NC_007133.6:18904433-18921476	8664	14970	9182	9793	9992	7526	0.0750948	0.614938	1		9397.91	9949.09	0.0822237	0.372018	0.912159		9318.55	9973.64	205.908	193.332	-0.0909145	0.4132	0.684932
bsk146	NC_007123.6:542335-552471	0	2	6	26	5	9	2.48548	0.103074	1		2.60364	14.8203	2.50897	0.120363	0.795415		0.819913	15.111	0.0117143	0.174429	3.8963	1	1
bsna	NC_007119.6:53919312-53966798	1	0	3	18	3	24	3.57814	0.019625	0.72221		1.41556	17.2115	3.60393	0.0312641	0.471031		1.46293	14.1092	0.0125671	0.116968	3.21839	1	1
bsnb	NC_007122.6:37164488-37241790	76	1	13	40	33	16	0.108349	0.933713	1		29.9256	32.1291	0.102502	0.682047	0.999308		30.8068	30.4301	0.143037	0.124697	-0.197966	1	1
bsnd	NC_007131.6:7253999-7261894	0	0	0	2	0	0	2.82105	0.7072	1		0	0.734493	Inf	0.450095	0.925389		0	0	0	0	0	1	1
bspry	NC_007116.6:53754329-53769252	11	13	11	3	0	6	-1.56317	0.285823	1		10.4009	3.50107	-1.57084	0.399072	0.912159		10.7377	1.15586	0.194519	0.0192832	-3.33449	1	1
bsx	NC_007121.6:30004407-30006230	0	1	1	0	0	0	-2.53097	0.6447	1		0.577428	0	-Inf	0.626913	0.984099		0.374875	0	0.0359265	0	-Inf	1	1
btaf1	NC_007124.6:42354791-42410934	656	1345	708	810	849	668	0.147132	0.455596	1		761.727	848.65	0.155896	0.43791	0.925389		759.877	851.101	9.88666	11.5196	0.220536	0.15655	0.439275
btbd10a	NC_007136.6:17765936-17796337	733	1299	750	639	680	823	-0.0108741	0.963218	1		792.369	791.29	-0.00196643	0.857849	1		800.427	797.215	20.1935	18.6453	-0.11508	0.4783	0.731551
btbd10b	NC_007118.6:65888545-65910107	1727	2304	1367	1566	1580	1220	0.0233913	0.891056	1		1559.15	1591.6	0.02972	0.780982	1		1592.74	1630.86	41.6125	36.08	-0.205818	0.11995	0.384146
btbd11a	NC_007115.6:11814574-12008538	13	14	6	1	20	1	-0.329809	0.836635	1		9.46305	7.45867	-0.343388	0.915166	1		9.76244	7.73658	0.196103	0.0881263	-1.15397	1	1
btbd11b	NC_007129.6:14987186-15133102	27	9	27	6	20	9	-0.703621	0.489008	1		20.5986	12.494	-0.721309	0.66195	0.994783		21.2584	6.71172	0.552955	0.190622	-1.53645	1	1
btbd16	NC_007123.6:11558388-11611387	0	0	3	12	6	0	2.50345	0.278712	1		1.08659	6.41442	2.56152	0.297461	0.912159		1.12462	5.97197	0.0361727	0.185251	2.35651	1	1
btbd17a	NC_007123.6:36398277-36409467	1	13	19	2	18	13	0.254258	0.863503	1		10.0087	11.9554	0.256408	0.822388	1		7.72955	7.2203	0.269561	0.252563	-0.093968	1	1
btbd17b	NC_007114.6:12731826-12739590	9	12	11	16	14	37	1.39646	0.129313	1		9.52768	25.3559	1.41212	0.19154	0.883918		9.83857	26.4153	0.264485	0.693677	1.39107	0.11605	0.37834
btbd2	NC_007113.6:56687716-57133495	168	306	163	148	130	133	-0.264369	0.397452	1		180.166	151.032	-0.254469	0.385871	0.912159		179.566	145.403	3.107	2.04223	-0.605375	0.73505	0.884107
btbd2a	NC_007133.6:20134085-20143184	77	186	135	116	165	114	0.320899	0.411871	1		114.26	143.393	0.327648	0.35832	0.912159		116.327	147.419	2.45809	3.80234	0.629352	0.04765	0.239344
btbd3a	NC_007112.6:50547251-50553802	379	776	428	487	443	417	0.135186	0.547675	1		446.72	493.82	0.144613	0.579607	0.982014		458.515	482.851	15.3892	15.8857	0.0458132	0.803	0.916455
btbd3b	NC_007124.6:34915470-34926388	0	0	2	10	0	1	2.37475	0.395225	1		0.72439	4.07235	2.49102	0.432714	0.924828		0.74975	0.416111	0.0232208	0.0128404	-0.854724	1	1
btbd6a	NC_007124.6:33238034-33318195	23	14	19	18	16	32	0.502288	0.562999	1		17.4613	24.7601	0.503854	0.550615	0.969049		17.6805	25.7989	0.662477	0.880823	0.410982	0.65935	0.843531
btbd6b	NC_007131.6:21002117-21117226	38	72	29	59	49	47	0.547005	0.325902	1		38.5013	56.8565	0.562418	0.399683	0.912159		39.7481	59.2803	1.35903	2.00955	0.564301	0.28935	0.576217
btbd7	NC_007131.6:27214858-27291330	93	141	81	59	69	49	-0.493963	0.255682	1		90.2799	64.3478	-0.488514	0.306657	0.912159		92.1872	65.1291	1.91297	1.96537	0.0389815	0.9302	0.971165
btbd9	NC_007124.6:44626930-44645511	232	344	276	177	139	132	-0.612733	0.0394435	0.962104		250.327	164.294	-0.607536	0.0463997	0.561574		219.205	150.709	9.31116	6.85969	-0.440818	0.0772	0.310593
btc	NC_007132.6:19332132-19342997	3	5	33	57	16	4	0.997143	0.426891	1		14.0155	27.8858	0.992507	0.195743	0.886244		10.7496	28.7579	0.382835	1.0171	1.40966	0.41085	0.683372
btd	NC_007130.6:2189783-2338024	31	267	53	87	211	99	0.691115	0.239447	1		86.8616	142.135	0.710472	0.155998	0.848652		89.7685	147.881	3.97411	7.00569	0.817897	0.44295	0.70754
btf3	NC_007116.6:34387291-34397477	5937	10049	5851	5623	6131	5330	-0.00450144	0.975361	1		6235.18	6247.72	0.00289835	0.963554	1		6147.03	6230.59	384.875	343.09	-0.165803	0.1459	0.42373
btf3l4	NC_007122.6:12983683-12998142	3774	5297	2896	3137	3164	2941	-0.0256995	0.866649	1		3430.54	3386.72	-0.0185466	0.814667	1		3376.1	3314.96	326.034	309.475	-0.0752004	0.5324	0.769455
btg1	NC_007115.6:16070900-16780144	2803	2038	1333	2536	2573	2138	0.517394	0.0355419	0.927449		1843.56	2647.16	0.521955	1.17907e-05	0.00101597	Up	1730.97	2470	96.4675	131.091	0.442458	0.25965	0.548725
btg2	NC_007133.6:747801-792003	5070	6926	4058	4342	4053	3486	-0.0980357	0.515767	1		4628.37	4344.63	-0.0912712	0.402092	0.912159		4768.97	4518.09	107.118	85.1169	-0.331681	0.00465	0.0558932
btg3	NC_007121.6:28484190-28494294	1366	1971	1211	1469	1163	1265	0.121113	0.506595	1		1312.22	1434.46	0.128498	0.413047	0.915103		1330.71	1471.81	71.022	75.188	0.082237	0.5475	0.779215
btg4	NC_007116.6:57254393-57256476	114	100	26	88	143	41	0.491966	0.415326	1		68.443	96.5575	0.496485	0.240909	0.912159		66.1031	95.1584	2.81676	3.35424	0.251949	0.4818	0.733737
btk	NC_007125.6:38551405-38589641	3	13	5	9	10	0	0.233235	0.913894	1		5.59591	6.65098	0.249194	0.935756	1		5.03228	5.85638	0.0935353	0.102244	0.128438	1	1
btr01	NC_007112.6:44355104-44375244	1	0	5	0	30	0	2.20889	0.321097	1		2.13995	10.0373	2.22972	0.200112	0.89152		2.21268	10.4028	0.101329	0.515695	2.34747	1	1
btr02	NC_007114.6:49092997-49104578	126	104	94	76	99	103	0.0604795	0.901683	1		97.8809	102.222	0.0626101	0.782865	1		100.784	104.544	3.9644	3.86999	-0.0347709	0.9138	0.963655
btr05	NC_007118.6:15946423-15953498	0	0	0	7	0	0	4.47495	0.298838	1		0	2.57072	Inf	0.314657	0.912159		0	2.69702	0	0.0923354	Inf	1	1
btr06	NC_007118.6:15953635-15962916	0	0	0	0	0	0	5.12548e-15	1	1		0	0	NA	NA	NA		0	0	0	0	0	1	1
btr07	NC_007118.6:15979424-15985415	0	2	0	0	2	7	2.56044	0.297209	1		0.430465	3.46837	3.01029	0.517977	0.956066		0.445039	3.6063	0.00995243	0.0717858	2.85058	1	1
btr09	NC_007118.6:24251188-24255873	73	10	7	2	13	36	-0.559853	0.644409	1		28.7026	19.4799	-0.55919	0.59799	0.983834		19.7346	16.0973	0.670516	0.457242	-0.552313	1	1
btr12	NC_007118.6:73446294-73463463	540	950	498	354	298	288	-0.714614	0.00135486	0.131346		562.489	344.877	-0.705743	0.000598712	0.0310319	Down	553.51	350.435	27.2017	19.9559	-0.446881	0.03295	0.193335
btr14	NC_007126.6:18241446-18247695	0	0	0	0	0	0	5.12548e-15	1	1		0	0	NA	NA	NA		0	0	0	0	0	1	1
btr16	NC_007126.6:18263487-18273701	41	65	65	68	40	46	0.149501	0.797879	1		51.0206	56.7506	0.153556	0.744055	1		49.7751	49.2783	2.46378	2.80997	0.189682	0.7416	0.887438
btr18	NC_007130.6:3843827-3849697	228	266	121	106	163	143	-0.232159	0.507956	1		176.083	150.648	-0.225073	0.483937	0.944232		175.044	147.303	6.15218	5.06639	-0.28014	0.28535	0.572684
btr20	NC_007130.6:3821885-3833026	17	46	9	15	15	19	-0.0737612	0.951712	1		18.753	18.1252	-0.0491211	0.870609	1		19.3609	18.8868	0.598626	0.546633	-0.131082	1	1
btr21	NC_007130.6:3806172-3815215	0	8	8	14	0	1	0.248015	0.923747	1		4.61942	5.54134	0.262521	0.937305	1		4.77915	5.81014	0.162403	0.210214	0.37228	1	1
btr22	NC_007130.6:3788113-3801756	1	3	7	14	11	1	1.38745	0.384973	1		3.51004	9.22168	1.39354	0.424444	0.921768		3.62998	9.6245	0.100564	0.284427	1.49994	1	1
btr23	NC_007130.6:4102300-4116520	99	163	92	39	76	13	-1.16562	0.0453108	1		100.973	44.949	-1.16761	0.0226746	0.404543		97.8901	36.0398	3.07984	1.16142	-1.40697	0.00265	0.0374896	Down
btr24	NC_007130.6:4120848-4126805	0	0	4	2	9	0	1.35621	0.611073	1		1.44878	3.74568	1.37039	0.586122	0.983229		1.4995	2.42731	0.0588171	0.132189	1.1683	1	1
btr25	NC_007130.6:4128344-4134585	16	15	4	15	14	20	0.851332	0.378158	1		9.94081	18.1905	0.871752	0.496896	0.947242		7.2054	18.9562	0.25267	0.638459	1.33734	1	1
btr26	NC_007130.6:4135447-4140951	2	16	9	6	2	0	-1.32954	0.421799	1		7.36142	2.87263	-1.35761	0.539227	0.964633		7.61079	3.00525	0.259609	0.108049	-1.26465	1	1
btr29	NC_007130.6:1090883-1098127	0	10	6	0	1	10	-0.0270351	1	1		4.3255	4.33345	0.00265078	0.971126	1		4.47444	4.50787	0.0737884	0.0592695	-0.316105	1	1
btr30	NW_008805456.1:3021-8976	4	1	2	5	3	0	0.347131	0.919509	1		2.25551	2.83996	0.33242	0.91142	1		0	0	0	0	0	1	1
btr31	NC_007134.6:46232191-46238887	0	0	0	2	4	0	4.19562	0.244813	1		0	2.0728	Inf	0.327661	0.912159		0	2.15761	0	0.200012	Inf	1	1
btr32	NC_007134.6:46206384-46230611	24	38	11	29	49	64	1.36841	0.0456027	1		20.0583	52.6372	1.39188	0.0615232	0.629639		12.4021	29.3127	0.152862	0.28435	0.895436	1	1
btr33	NC_007135.6:7674555-7683187	1	0	0	3	0	0	1.47609	0.828047	1		0.328971	1.10174	1.74375	0.771721	1		0	1.15586	0	0.0379347	Inf	1	1
bub1	NC_007131.6:2592912-2624097	2092	3682	2002	1635	2140	1301	-0.271108	0.125326	1		2205.81	1836.7	-0.264195	0.0448741	0.552631		2065.1	1705.07	54.0739	48.7772	-0.148726	0.2481	0.540793
bub1ba	NC_007131.6:53669570-53704577	264	486	160	318	373	202	0.359837	0.229835	1		249.403	322.359	0.37019	0.195731	0.886244		238.259	302.705	9.74981	13.3539	0.453818	0.04225	0.223242
bub1bb	NC_007128.6:1950199-1971293	2272	3605	2278	1902	1984	1695	-0.21003	0.172447	1		2348.42	2040.11	-0.20304	0.110596	0.773872		2309.02	2038.86	14.8321	9.32562	-0.669453	5e-05	0.00170197	Down
bub3	NC_007123.6:49193301-49197704	2022	2724	1416	1729	1900	1399	0.0461421	0.78963	1		1764.34	1830.11	0.0527985	0.678721	0.998776		1658.5	1726.91	235.929	295.292	0.32379	0.01295	0.109366
buc	NC_007113.6:28199471-28203559	144	332	203	186	251	177	0.205515	0.499887	1		192.355	223.067	0.213706	0.487059	0.9462		188.633	200.342	5.11105	5.33393	0.0615791	0.8035	0.916556
bud31	NC_007114.6:40142969-40145715	2370	4333	2250	2082	2327	1616	-0.214554	0.197673	1		2527.2	2189.39	-0.207016	0.0848109	0.70932		2266.54	1969.18	319.9	286.094	-0.161131	0.20675	0.504418
bves	NC_007127.6:7745320-7762634	0	0	0	1	0	0	2.01157	1	1		0	0.367246	Inf	0.880257	1		0	0.385288	0	0.0136554	Inf	1	1
bxdc2	NC_007132.6:130463-280162	2517	3491	2292	1861	2278	1608	-0.212159	0.182839	1		2409.55	2088.63	-0.206206	0.138167	0.821361		2363.19	2043.21	260.734	260.133	-0.00333229	0.987	0.995221
bysl	NC_007133.6:470361-526671	2894	3780	2217	2277	3058	2051	0.0549823	0.742921	1		2568.61	2679.52	0.0609904	0.514974	0.95606		2568.26	2710.23	273.204	344.557	0.334761	0.0476	0.239344
bzw1a	NC_007133.6:14092313-14101288	15364	24361	12676	12785	13498	10973	-0.137928	0.326776	1		14888.8	13599.3	-0.13069	0.130423	0.813173		14552.1	13325.7	243.641	173.46	-0.490152	5e-05	0.00170197	Down
bzw1b	NC_007120.6:426748-434282	14158	24934	14318	14607	16714	12754	0.0708702	0.618877	1		15210.1	16056.6	0.0781418	0.386456	0.912159		14930.6	15995.9	800.507	887.946	0.149558	0.17385	0.462093
bzw2	NC_007130.6:31422382-31455317	473	772	407	493	625	371	0.191975	0.390621	1		469.176	538.521	0.198873	0.324133	0.912159		465.781	544.397	21.8788	25.5711	0.224979	0.1966	0.492177
c10h21orf59	NC_007121.6:33629977-33635254	258	349	222	249	299	258	0.287623	0.240291	1		240.398	294.654	0.293596	0.249753	0.912159		242.421	297.365	10.4479	11.9631	0.195379	0.36745	0.646125
c12h7orf62	NC_007123.6:48553219-48588869	0	4	8	0	0	0	-4.99964	0.138606	1		3.75849	0	-Inf	0.248486	0.912159		0.890077	0	0.0244685	0	-Inf	1	1
c13h10orf11	NC_007124.6:16791712-17333370	64	46	45	32	24	31	-0.555142	0.380072	1		47.2536	32.1782	-0.55434	0.464002	0.932997		42.6732	30.2759	2.69009	1.92166	-0.485301	0.33155	0.614609
c13h10orf71	NC_007124.6:30794688-30807809	13	20	41	11	6	13	-1.0547	0.275622	1		23.4313	11.2457	-1.05906	0.38332	0.912159		24.2182	11.7282	0.101058	0.0449851	-1.16767	1	1
c13h7orf72	NC_007124.6:15899321-15935644	0	0	0	10	0	0	4.96995	0.223212	1		0	3.67246	Inf	0.235461	0.912159		0	0	0	0	0	1	1
c14h4orf45	NC_007125.6:49046014-49052800	0	14	0	2	0	1	-1.37995	0.619418	1		3.01326	1.13438	-1.40942	0.605492	0.984099		2.67023	0.770576	0.155269	0.0441153	-1.81542	1	1
c15h3orf80	NC_007126.6:1521755-1528300	5	81	25	14	36	37	0.162106	0.857222	1		28.1336	31.982	0.184969	1	1		28.4199	32.58	0.124161	0.11608	-0.0970908	1	1
c16h2orf66	NC_007127.6:20355985-20358635	32	0	0	6	0	0	-2.19248	0.409698	1		10.5271	2.20348	-2.25625	0.307211	0.912159		4.05962	2.31173	1.16535	0.677773	-0.781883	0.67205	0.84991
c16h7orf31	NC_007127.6:21408666-21413106	0	0	0	0	0	2	2.90128	0.712285	1		0	0.799775	Inf	0.500708	0.947242		0	0	0	0	0	1	1
c17h14orf159	NC_007128.6:38793034-38833179	102	137	85	146	109	73	0.340651	0.406253	1		93.8285	119.279	0.346237	0.365218	0.912159		92.0711	113.113	0.952611	0.954672	0.0031184	0.99365	0.99637
c17h15orf52	NC_007128.6:2271222-2359286	46	71	121	56	108	73	0.211362	0.713456	1		74.2398	85.8919	0.210329	0.476586	0.940408		66.6045	79.1382	2.74719	3.63245	0.402983	0.2819	0.570117
c18h3orf33	NC_007129.6:34169982-34180741	11	18	23	2	13	0	-1.59589	0.248632	1		15.8234	5.08399	-1.63802	0.336113	0.912159		15.2242	5.27845	0.464392	0.13579	-1.77396	1	1
c19h1orf109	NC_007130.6:48140595-48144734	172	351	209	230	193	208	0.15025	0.602102	1		207.828	232.217	0.160078	0.645633	0.991307		172.885	200.257	24.0924	30.2166	0.326761	0.1868	0.479663
c19h1orf216	NC_007130.6:47793711-47798380	24	40	28	93	35	25	1.05884	0.126483	1		26.6461	55.8613	1.06793	0.0970365	0.740609		25.825	53.4086	2.87693	7.07992	1.2992	0.01975	0.141891
c1d	NC_007124.6:4528753-4535741	1184	1370	780	893	915	724	-0.0719455	0.715313	1		966.883	923.607	-0.0660612	0.745504	1		980.253	958.088	69.4843	61.7507	-0.170231	0.25075	0.541439
c1galt1a	NC_007134.6:28165541-28210198	114	162	77	32	127	59	-0.369206	0.481322	1		100.259	77.8365	-0.365219	0.436881	0.925389		91.1388	79.8779	4.67499	3.86316	-0.275181	0.45055	0.712532
c1galt1b	NC_007117.6:39193171-39201376	229	202	90	83	97	137	-0.370528	0.393858	1		151.409	117.72	-0.363091	0.298443	0.912159		135.495	115.91	6.43647	5.67527	-0.181581	0.5344	0.770205
c1galt1c1	NC_007125.6:33175200-33180743	539	688	607	538	500	540	0.0859945	0.709976	1		545.248	580.806	0.0911445	0.548903	0.968746		562.764	603.7	5.98236	5.39427	-0.149286	0.36985	0.648955
c1qa	NC_007132.6:22685351-22688313	0	0	0	2	0	0	2.82105	0.707073	1		0	0.734493	Inf	0.450095	0.925389		0	0.770576	0	0.0433342	Inf	1	1
c1qb	NC_007132.6:22675701-22678651	0	0	0	0	0	0	5.12548e-15	1	1		0	0	NA	NA	NA		0	0	0	0	0	1	1
c1qbp	NC_007116.6:3590948-3604310	2792	4465	2788	2257	3229	2479	-0.00117455	0.994803	1		2889.3	2900.54	0.0056032	0.917287	1		2891.83	2896.87	280.942	311.081	0.147019	0.22565	0.521708
c1qc	NC_007132.6:22681218-22683754	0	4	0	0	1	0	-1.15033	0.825446	1		0.860931	0.334577	-1.36356	0.703346	1		0.890077	0.346759	0.0888481	0.0349321	-1.34679	1	1
c1ql1	NC_007114.6:31263958-31299631	0	0	0	2	2	0	3.66957	0.357225	1		0	1.40365	Inf	0.363904	0.912159		0	1.07881	0	0.0263702	Inf	1	1
c1ql1b	NC_007135.6:36877138-36879571	0	0	3	13	0	3	2.39019	0.325204	1		1.08659	5.97387	2.45886	0.344359	0.912159		1.12462	6.25708	0.0829779	0.440889	2.40962	1	1
c1ql2	NC_007120.6:844523-849834	23	14	0	4	2	13	-0.537386	0.741314	1		10.5796	7.33668	-0.528085	0.715675	1		10.8962	7.64412	1.14328	0.937326	-0.286552	0.76535	0.898868
c1ql3a	NC_007135.6:32003086-32010779	6	5	14	7	9	8	0.125722	0.961066	1		8.12072	8.78102	0.11278	0.890671	1		8.39066	5.81785	1.01227	0.684216	-0.565076	0.63935	0.834237
c1ql3b	NC_007113.6:3764153-3766796	3	0	0	3	3	0	1.04596	0.789525	1		0.986913	2.10547	1.09315	0.781281	1		1.01491	2.19614	0.0685745	0.138871	1.018	1	1
c1ql4a	NC_007134.6:28471470-28495704	5	17	4	8	11	17	0.942526	0.391703	1		6.75259	13.4164	0.990485	0.586101	0.983229		6.42504	10.7727	0.0937799	0.132979	0.50385	1	1
c1ql4b	NC_007117.6:39814159-39833576	20	0	0	0	0	0	-5.78607	0.116852	1		6.57942	0	-Inf	0.127069	0.808339		6.76603	0	0.094674	0	-Inf	1	1
c1ql4l	NC_007113.6:38039465-38053315	11	7	2	8	0	0	-0.969676	0.634606	1		5.8497	2.93797	-0.993542	0.702805	1		26.1622	12.16	0.665522	0.268812	-1.30789	1	1
c1qtnf1	NC_007123.6:33196588-33213911	0	0	0	0	8	1	4.73689	0.181544	1		0	3.0765	Inf	0.261807	0.912159		0	1.10963	0	0.00656706	Inf	1	1
c1qtnf2	NC_007125.6:47033210-47036487	50	25	18	32	28	61	0.677903	0.356858	1		28.3489	45.5132	0.682993	0.299231	0.912159		21.463	43.6069	1.66836	3.71827	1.1562	0.06925	0.293372
c1qtnf4	NC_007118.6:38328888-38362569	0	6	2	0	4	0	-0.554225	0.906255	1		2.01579	1.33831	-0.590935	0.892267	1		2.08487	0.346759	0.119759	0.00235798	-5.66644	1	1
c1qtnf5	NC_007126.6:23433754-23441278	5	0	1	8	1	1	0.861937	0.715365	1		2.00705	3.67244	0.871661	0.751075	1		2.06638	3.84517	0.172047	0.321239	0.900847	1	1
c1qtnf6a	NC_007114.6:25086228-25093665	1	1	1	6	6	9	2.96708	0.065424	1		0.906399	7.80993	3.10709	0.228344	0.912159		0.935696	6.59613	0.01887	0.10897	2.52976	1	1
c1qtnf6b	NC_007117.6:197017-202253	0	2	0	0	0	50	5.04579	0.0382575	0.952294		0.430465	19.9944	5.53755	0.00725537	0.203471		0.445039	20.8056	0.0158285	0.661308	5.38473	0.24775	0.540501
c1qtnf7	NC_007134.6:2242386-2252885	3	4	41	0	22	0	-1.15281	0.50901	1		16.6978	7.36068	-1.18175	0.570765	0.97674		16.9	7.6287	0.515875	0.197231	-1.38714	1	1
c1qtnf9	NC_007135.6:21761604-21768481	0	0	0	0	1	0	1.95129	1	1		0	0.334577	Inf	0.880257	1		0	0.346759	0	0.00372843	Inf	1	1
c1s	NC_007127.6:31719998-31730597	5	0	0	1	0	1	-0.992035	0.758022	1		1.64485	0.767134	-1.10041	0.822378	1		1.69151	0.801399	0.0409127	0.0180482	-1.18069	1	1
c20h2orf81	NC_007131.6:12645224-12749203	0	0	0	2	0	0	2.82105	0.707147	1		0	0.734493	Inf	0.450095	0.925389		0	0.770576	0	0.0526621	Inf	1	1
c21h11orf87	NC_007132.6:25144415-25146427	0	0	0	0	0	0	5.12548e-15	1	1		0	0	NA	NA	NA		0	0	0	0	0	1	1
c23h1orf87	NC_007134.6:42534239-42549535	0	0	0	0	0	1	2.06921	1	1		0	0.399888	Inf	0.880257	1		0	0	0	0	0	1	1
c23h20orf24	NC_007134.6:2962519-2969592	850	1558	816	921	801	892	0.071544	0.71332	1		910.509	962.93	0.0807568	0.778093	1		891.092	953.757	53.1312	51.9986	-0.0310842	0.8359	0.932099
c24h7orf50	NC_007135.6:37807870-37820910	1537	1917	1508	1402	1400	1229	0.00466963	0.982159	1		1464.42	1474.75	0.0101399	0.802382	1		1431.67	1430.17	57.5457	53.254	-0.111818	0.4305	0.698314
c25h12orf75	NC_007136.6:5695571-5715532	0	6	0	4	8	0	1.51692	0.518777	1		1.2914	4.1456	1.68265	0.663743	0.994948		1.33512	0	0.110561	0	-Inf	1	1
c2cd2	NC_007121.6:33361091-33399301	157	151	81	83	79	78	-0.370687	0.378822	1		113.486	88.1042	-0.365236	0.395167	0.912159		111.257	85.1718	1.64259	1.13572	-0.532368	0.11255	0.37349
c2cd2l	NC_007116.6:29935739-29995760	341	290	159	76	129	69	-1.23563	0.00131768	0.128933		232.186	98.6634	-1.23469	0.000324658	0.018514	Down	225.418	98.2252	3.37631	2.87054	-0.234125	0.52465	0.765063
c2cd3	NC_007126.6:15322735-15365409	208	248	135	69	162	94	-0.54693	0.154741	1		170.7	117.131	-0.543342	0.139033	0.822364		165.169	94.1567	1.84589	1.08223	-0.770302	0.01325	0.111237
c2cd5	NC_007129.6:6498636-6744556	1814	2954	1845	1706	1672	1538	-0.0851564	0.595834	1		1900.8	1800.96	-0.0778399	0.533765	0.962872		1862.76	1789.45	30.1106	28.2196	-0.0935737	0.47995	0.73278
c2h1orf27	NC_007113.6:21208823-21221779	346	357	264	287	397	225	0.194915	0.473954	1		286.282	328.201	0.197147	0.30884	0.912159		277.4	330.685	12.2796	14.4846	0.238258	0.2498	0.541439
c3a.1	NC_007112.6:55460925-55507679	17	50	47	30	26	34	-0.0100444	1	1		33.3773	33.3126	-0.00280153	1	1		34.4962	33.9901	0.492832	0.496853	0.0117226	1	1
c3a.2	NC_007112.6:55560377-55597432	6	0	0	0	0	0	-4.10302	0.38434	1		1.97383	0	-Inf	0.338051	0.912159		2.02981	0	0.0252753	0	-Inf	1	1
c3a.3	NC_007112.6:55605349-55651276	0	0	0	0	0	0	5.12548e-15	1	1		0	0	NA	NA	NA		0	0	0	0	0	1	1
c3a.4	NC_007112.6:55319706-55356042	0	1	0	0	6	0	2.56298	0.546863	1		0.215233	2.00746	3.2214	0.523038	0.957029		0.222519	2.08056	0.00318586	0.0311057	3.28743	1	1
c3a.6	NC_007112.6:55360637-55410849	1	1	1	9	0	0	1.74665	0.533002	1		0.906399	3.30522	1.86653	0.604913	0.984099		0.935696	3.46759	0.0156631	0.0632344	2.01334	1	1
c3ar1	NC_007121.6:1871918-1873073	0	13	1	1	5	5	0.282421	0.940692	1		3.16022	4.03957	0.354176	1	1		1.70999	4.19964	0.0923511	0.235779	1.35223	1	1
c3b.1	NC_007133.6:26159567-26216415	2	13	4	15	2	3	0.545985	0.730774	1		4.90475	7.37751	0.588955	0.846483	1		3.56935	3.77582	0.0284343	0.0346858	0.286713	1	1
c3b.2	NC_007133.6:26109347-26155393	20	19	19	34	0	17	0.128699	0.929252	1		17.5505	19.2845	0.135923	0.893865	1		15.0474	17.862	0.339864	0.237952	-0.514288	1	1
c4	NC_007126.6:32494100-32525477	56	146	109	94	94	107	0.274942	0.530357	1		89.3256	108.759	0.283993	0.520309	0.956216		91.849	104.02	0.574145	0.579262	0.0128029	1	1
c4h11orf98	NC_007115.6:162807-212746	753	911	713	449	572	468	-0.374061	0.0720439	1		702.037	543.419	-0.369483	0.0747169	0.681636		678.034	536.76	150.439	129.52	-0.216001	0.54145	0.775063
c5	NC_007116.6:62764792-62816231	0	2	18	16	17	8	1.09409	0.462929	1		6.94998	14.7628	1.08689	0.342646	0.912159		7.19279	14.1401	0.075868	0.147002	0.95427	1	1
c5ar1	NC_007129.6:46796722-46801714	0	0	1	0	0	0	-1.92903	1	1		0.362195	0	-Inf	1	1		0	0	0	0	0	1	1
c5h11orf1	NC_007116.6:56976701-56981951	9	62	61	5	17	1	-2.25009	0.0354086	0.927449		38.3991	7.92392	-2.27678	0.0234819	0.411249		38.2208	8.23746	1.86813	0.325884	-2.51917	0.0303	0.18359
c5h9orf69	NC_007116.6:71099948-71186046	21	125	25	50	8	15	-0.683598	0.432939	1		42.8674	27.0372	-0.664931	0.231466	0.912159		43.6236	28.2801	0.458564	0.262867	-0.802789	1	1
c5h9orf84	NC_007116.6:8814432-8827702	13	1	1	1	11	0	-0.230108	0.910863	1		4.85405	4.04759	-0.262126	1	1		4.99532	1.42557	0.387026	0.1108	-1.80448	1	1
c6	NC_007132.6:20878822-20896084	1	0	6	9	0	6	1.17905	0.627988	1		2.50214	5.70454	1.18895	0.585505	0.983229		2.58755	5.96426	0.0587693	0.131858	1.16585	1	1
c6ast1	NC_007118.6:38390611-38393689	5	0	0	1	3	4	0.828934	0.761276	1		1.64485	2.97053	0.852759	0.799044	1		0	2.70472	0	0.327354	Inf	1	1
c6ast3	NC_007118.6:38370867-38373302	18	22	1	14	22	0	0.173919	0.931236	1		11.0188	12.5021	0.182208	0.910855	1		7.75419	9.16986	0.920391	1.1834	0.362626	0.7557	0.894289
c6ast4	NC_007118.6:38364282-38367548	0	0	0	0	0	16	5.74233	0.127007	1		0	6.3982	Inf	0.113626	0.779823		0	6.65778	0	1.00774	Inf	1	1
c6h1orf226	NC_007117.6:35122336-35134763	35	61	10	49	22	62	0.803466	0.270808	1		28.2651	50.1488	0.827192	0.310632	0.912159		27.1603	45.3792	0.407126	0.582072	0.515721	1	1
c7a	NC_007119.6:31863596-31890116	7	0	0	0	0	5	-0.19904	1	1		2.3028	1.99944	-0.203792	1	1		2.36811	0.416111	0.0453641	0.00725542	-2.64442	1	1
c7b	NC_007132.6:20864653-20878711	627	281	243	300	158	224	-0.493208	0.238941	1		354.759	252.612	-0.489915	0.0860756	0.711432		344.869	255.762	9.52006	7.12007	-0.419078	0.04995	0.245731
c8a	NC_007113.6:2374643-2387109	0	0	13	9	0	22	1.35088	0.516861	1		4.70854	12.1027	1.36198	0.354947	0.912159		1.12462	11.8515	0.0324377	0.333617	3.36245	1	1
c8b	NC_007113.6:2387407-2401583	22	12	3	3	34	1	0.245079	0.88022	1		10.9067	12.8772	0.239603	0.779622	1		8.42434	8.74604	0.234583	0.218604	-0.101778	1	1
c8g	NC_007135.6:16886709-16895198	0	2	0	1	0	0	-0.282707	1	1		0.430465	0.367246	-0.229149	1	1		0.445039	0	0.0181749	0	-Inf	1	1
c8h22orf15	NC_007119.6:30683148-30689648	0	3	0	2	0	0	0.0718448	1	1		0.645698	0.734493	0.185888	1	1		0.667558	0.770576	0.013292	0.0151857	0.19215	1	1
c9	NC_007116.6:31745028-31754992	1	1	11	11	0	0	-0.148015	0.959222	1		4.52835	4.03971	-0.164734	1	1		2.06032	4.23817	0.0654928	0.142697	1.12355	1	1
c9hxorf21	NC_007120.6:29880525-29883804	0	11	0	23	4	13	2.50574	0.118107	1		2.36756	14.9835	2.6619	0.185744	0.879217		2.44771	15.6581	0.141032	0.935199	2.72925	0.2503	0.541439
ca10a	NC_007123.6:21177463-21427918	24	29	29	33	7	18	-0.190656	0.843799	1		24.6407	21.6591	-0.186068	0.882463	1		23.2766	15.1187	1.85885	1.2668	-0.553215	0.43875	0.703625
ca10b	NC_007114.6:34790270-34851960	0	2	1	2	11	0	2.28767	0.279048	1		0.792661	4.41484	2.47758	0.448764	0.925389		0.819913	3.46759	0.0365616	0.18308	2.32407	1	1
ca12	NC_007136.6:26351090-26367669	0	1	2	0	0	1	-1.05089	0.792265	1		0.939623	0.399888	-1.23249	0.806676	1		0.74975	0.416111	0.0211947	0.00740692	-1.51676	1	1
ca14	NC_007127.6:9649130-9667201	0	0	0	9	8	6	6.13532	0.00782299	0.426102		0	8.38116	Inf	0.0533865	0.593942		0	3.81435	0	0.209371	Inf	1	1
ca15a	NC_007123.6:4283517-4298680	2	13	0	9	1	0	0.0297203	1	1		3.45597	3.63979	0.0747674	0.974109	1		3.56935	3.81435	0.153328	0.159686	0.0586095	1	1
ca15b	NC_007123.6:4258264-4265089	351	346	260	396	284	432	0.534643	0.0635522	1		284.11	413.201	0.540393	0.0200282	0.380703		290.673	424.048	7.74682	9.95612	0.36198	0.06755	0.288918
ca15c	NC_007123.6:4301632-4309441	0	0	0	0	0	4	3.81206	0.428124	1		0	1.59955	Inf	0.406867	0.912159		0	1.66444	0	0.0322475	Inf	1	1
ca16b	NC_007117.6:45950010-46160694	132	107	87	71	102	66	-0.178029	0.686247	1		97.965	86.5939	-0.178002	0.812506	1		91.5124	76.865	1.32203	1.08719	-0.282158	0.39905	0.674075
ca16c	NC_007136.6:27897052-28054384	47	39	4	10	13	0	-1.63942	0.183915	1		25.3045	8.02196	-1.65737	0.157398	0.849963		22.6583	4.85463	0.309494	0.0630104	-2.29625	1	1
ca2	NC_007135.6:32732135-32749999	28	13	1	6	7	3	-1.08899	0.427762	1		12.3714	5.74518	-1.10659	0.522276	0.957029		12.7401	4.11488	0.0926412	0.0248556	-1.89808	1	1
ca4a	NC_007116.6:1461687-2540122	0	0	0	0	0	0	5.12548e-15	1	1		0	0	NA	NA	NA		0	0	0	0	0	1	1
ca4b	NC_007126.6:15454877-15465879	0	0	0	0	0	0	5.12548e-15	1	1		0	0	NA	NA	NA		0	0	0	0	0	1	1
ca4c	NC_007132.6:31237806-31253886	12	0	0	14	0	0	0.378347	0.906124	1		3.94765	5.14145	0.381181	0.83902	1		4.05962	5.39403	0.0289084	0.0347421	0.265193	1	1
ca5a	NC_007136.6:12698475-12712858	293	699	518	564	504	464	0.361845	0.171756	1		434.453	561.301	0.369575	0.0758646	0.685718		441.9	585.145	2.82159	2.80084	-0.0106491	0.9522	0.980826
ca6	NC_007134.6:22708381-22724137	2	0	0	2	0	0	0.158944	1	1		0.657942	0.734493	0.158788	1	1		0.676603	0	0.0281726	0	-Inf	1	1
ca7	NC_007118.6:44463231-44474536	777	912	766	757	691	776	0.162753	0.447886	1		729.344	819.511	0.168163	0.275801	0.912159		736.957	835.898	24.1006	25.8273	0.0998231	0.52125	0.763033
ca8	NC_007113.6:22196971-22220465	46	89	46	68	30	44	0.0340083	0.961262	1		50.9494	52.6051	0.0461392	1	1		47.9168	51.251	1.15098	1.12159	-0.0373197	0.9279	0.969946
ca9	NC_007121.6:6414368-6453213	1014	1574	1107	659	491	592	-0.746684	0.00042323	0.05433		1073.3	643.026	-0.739108	9.29595e-06	0.000840791	Down	1046.5	586.108	10.5117	4.88421	-1.1058	5e-05	0.00170197	Down
caap1	NC_007118.6:73615392-73620556	1981	2809	1650	1733	1765	1499	-0.0283975	0.858219	1		1853.9	1826.4	-0.0215644	0.87777	1		1800.81	1770.9	211.188	233.345	0.143936	0.2647	0.554735
cab39	NC_007126.6:40130408-40155878	477	723	368	274	314	364	-0.353219	0.14608	1		445.82	351.242	-0.343998	0.0954899	0.734734		398.243	328.612	16.5587	13.6052	-0.283428	0.14565	0.423307
cab39l	NC_007112.6:45907274-45925634	621	851	496	423	390	503	-0.22801	0.322427	1		567.103	486.974	-0.219767	0.236318	0.912159		543.107	441.586	8.92199	6.69974	-0.41326	0.0333	0.194292
cab39l1	NC_007125.6:31138684-31149058	763	1164	656	453	652	516	-0.329994	0.102608	1		739.136	590.849	-0.323051	0.079103	0.694088		746.452	592.234	15.7065	10.9291	-0.523193	0.00115	0.0202353	Down
cabin1	NC_007119.6:51792126-51947158	331	528	255	307	246	222	-0.158894	0.537164	1		314.892	283.826	-0.149853	0.49101	0.947242		296.106	287.795	3.12442	3.05781	-0.0310892	0.87715	0.949901
cables1	NC_007113.6:4461700-4513840	161	140	115	141	118	79	-0.0233613	0.953117	1		124.749	122.853	-0.0221002	0.919349	1		127.758	117.521	3.26706	2.35559	-0.471902	0.1599	0.443645
cables2a	NC_007134.6:30971464-30994690	97	200	251	202	161	162	0.213331	0.604396	1		165.868	192.832	0.217314	0.383057	0.912159		170.218	196.767	1.43591	1.36354	-0.0746134	0.767	0.899739
cables2b	NC_007134.6:9153203-9202859	0	1	0	3	10	12	4.60891	0.0216611	0.75458		0.215233	9.24616	5.42488	0.0824439	0.701762		0.222519	9.61679	0.00997299	0.57947	5.86056	1	1
cabp1a	NC_007119.6:39856414-39918953	1	0	1	9	0	16	3.66509	0.0797178	1		0.691166	9.70342	3.81139	0.114242	0.780378		0.713177	10.1254	0.0377152	0.477578	3.66252	1	1
cabp1b	NC_007121.6:41487374-41528487	8	0	0	6	1	3	0.499691	0.881501	1		2.63177	3.73772	0.506126	0.854093	1		2.70641	1.57198	0.164261	0.0944445	-0.798456	1	1
cabp2a	NC_007112.6:43406571-43440139	0	0	0	0	0	0	5.12548e-15	1	1		0	0	NA	NA	NA		0	0	0	0	0	1	1
cabp2b	NC_007125.6:47299721-47313858	13	106	27	29	28	9	-0.656578	0.440782	1		36.8706	23.6173	-0.642627	0.321053	0.912159		30.2366	23.5488	2.11175	1.61662	-0.385459	0.50135	0.749094
cabp4	NC_007119.6:13757066-13810345	0	5	0	9	1	0	1.56447	0.526749	1		1.07616	3.63979	1.75796	0.694556	1		1.11259	0.385288	0.171467	0.0400662	-2.09747	1	1
cabp5a	NC_007123.6:3811332-3824996	3	4	46	0	16	2	-1.55375	0.340193	1		18.5088	6.153	-1.58885	0.369047	0.912159		15.7754	6.38037	0.353973	0.328187	-0.109121	1	1
cabp5b	NC_007114.6:15147025-15167592	0	0	0	3	0	0	3.33645	0.567337	1		0	1.10174	Inf	0.392398	0.912159		0	0	0	0	0	1	1
cabp7b	NC_007116.6:31484034-31504167	0	13	0	9	0	16	1.68335	0.448423	1		2.79803	9.70342	1.79408	0.515411	0.956066		0.222519	1.24833	0.00195953	0.00992153	2.34006	1	1
cabz01093075.1	NC_007127.6:8819662-8825398	0	0	0	1	0	0	2.01157	1	1		0	0.367246	Inf	0.880257	1		0	0.385288	0	0.00932498	Inf	1	1
cachd1	NC_007117.6:31603732-31753090	577	1166	596	605	671	427	-0.0968898	0.659058	1		656.646	617.437	-0.0888237	0.58638	0.983229		660.646	624.02	8.95392	8.41238	-0.0900043	0.5833	0.801697
cacna1aa	NC_007114.6:33638434-33773479	80	69	90	96	82	149	0.726721	0.134936	1		73.7663	122.274	0.729086	0.0607341	0.625001		62.3926	101.516	0.269686	0.378653	0.489596	1	1
cacna1ab	NC_007122.6:30628716-30778737	180	135	75	46	121	25	-0.774172	0.178453	1		115.436	67.3743	-0.776821	0.119741	0.793862		117.937	66.2695	1.23259	0.689044	-0.839028	0.01865	0.136248
cacna1ba	NC_007116.6:28693388-28888730	46	27	9	49	5	47	0.657649	0.498042	1		24.2037	38.4627	0.668232	0.398517	0.912159		18.449	27.2013	0.0933176	0.141298	0.598521	1	1
cacna1bb	NC_007132.6:14282562-14527932	1	10	17	9	14	1	-0.0313958	1	1		8.63862	8.38918	-0.0422709	0.964769	1		8.59807	7.621	0.0766229	0.0653228	-0.230188	1	1
cacna1c	NC_007115.6:20596309-20759327	17	0	1	16	8	8	0.980285	0.525045	1		5.9547	11.7517	0.980763	0.476532	0.940408		6.126	12.2676	0.0303962	0.103522	1.76797	1	1
cacna1d	NC_007119.6:53477047-53484215	219	265	146	168	164	113	-0.175052	0.582267	1		181.962	161.755	-0.169823	0.632061	0.985795		186.148	160.919	4.09618	3.23041	-0.342563	0.17395	0.462147
cacna1da	NC_007122.6:36531568-36696445	16	15	8	11	15	23	0.667224	0.496428	1		11.3896	18.2558	0.680638	0.571891	0.977241		9.87524	11.6511	0.135255	0.163088	0.269966	1	1
cacna1db	NC_007119.6:53464134-53475383	0	17	23	8	21	0	-0.260189	0.871121	1		11.9894	9.96408	-0.266957	0.963064	1		9.6405	4.70051	0.656551	0.309441	-1.08524	1	1
cacna1e	NC_007119.6:14689860-14791979	14	2	7	15	2	14	0.636865	0.642815	1		7.57142	11.7763	0.637247	0.630598	0.98523		7.05564	5.60979	0.0639297	0.0502943	-0.346091	1	1
cacna1eb	NC_007113.6:1140944-1248095	0	9	25	25	7	23	0.909601	0.481241	1		10.992	20.7206	0.914616	0.366235	0.912159		10.707	17.8234	0.110836	0.193338	0.802689	1	1
cacna1fa	NC_007119.6:44809189-44874383	20	13	35	18	24	0	-0.577325	0.640058	1		22.0543	14.6403	-0.591116	0.751569	1		17.1563	12.4833	0.147258	0.107126	-0.459033	1	1
cacna1fb	NC_007119.6:22830232-22905985	5	16	4	23	23	8	1.51838	0.133827	1		6.53736	19.341	1.56488	0.254567	0.912159		3.93518	8.00629	0.0263337	0.0490187	0.896421	1	1
cacna1g	NC_007123.6:27748112-27976016	46	42	20	50	34	18	0.229161	0.761695	1		31.4163	36.9359	0.233509	0.718922	1		19.4091	36.664	0.247621	0.516688	1.06116	1	1
cacna1ha	NC_007114.6:39711930-39810543	26	48	28	32	9	1	-0.936801	0.356088	1		29.0259	15.163	-0.936788	0.329161	0.912159		21.6803	14.7488	0.168854	0.114807	-0.556559	1	1
cacna1hb	NC_007112.6:7647780-7714249	0	0	0	0	0	1	2.06933	1	1		0	0.399888	Inf	0.880257	1		0	0	0	0	0	1	1
cacna1i	NC_007114.6:29049303-29247514	57	156	129	126	137	95	0.387219	0.368853	1		99.0508	130.099	0.393373	0.287488	0.912159		94.8453	120.51	1.19793	1.61401	0.430112	0.20825	0.50636
cacna1sa	NC_007133.6:895407-951956	0	1	0	1	3	1	2.33312	0.466217	1		0.215233	1.77086	3.04048	0.578512	0.981517		0.222519	1.10963	0.00358614	0.0200673	2.48434	1	1
cacna1sb	NC_007119.6:25748628-25789198	7	2	8	16	41	24	2.38611	0.0197459	0.723907		5.63082	29.1909	2.3741	0.0207082	0.386633		5.43727	17.4844	0.067028	0.214157	1.67584	1	1
cacna2d1a	NC_007115.6:19775849-19895190	24	99	43	43	69	73	0.585865	0.31392	1		44.7777	68.0692	0.60422	0.355712	0.912159		44.1317	70.5231	0.240193	0.23664	-0.0214989	1	1
cacna2d2a	NC_007117.6:53448620-53903188	27	43	8	18	61	55	1.1982	0.113851	1		21.0348	49.0134	1.2204	0.111162	0.775794		18.114	42.451	0.189696	0.347522	0.873414	1	1
cacna2d2b	NC_007133.6:9121919-9706224	0	0	1	5	0	10	3.71744	0.139878	1		0.362195	5.83511	4.00992	0.224243	0.910872		0	4.13274	0	0.0902524	Inf	1	1
cacna2d3	NC_007122.6:36426811-36503839	8	16	54	33	59	28	0.754579	0.387109	1		25.634	43.056	0.748154	0.181773	0.871534		21.3043	43.9922	0.314572	0.652283	1.05211	1	1
cacna2d3a	NC_007119.6:53734100-53835904	8	36	9	6	3	13	-0.72412	0.522484	1		13.6399	8.40575	-0.698385	0.535611	0.963636		13.4936	8.37616	0.275985	0.172883	-0.674796	1	1
cacna2d4a	NC_007115.6:20502392-20574370	32	22	13	44	21	60	1.23023	0.104481	1		19.9707	47.1782	1.24023	0.0900359	0.723799		18.3686	46.5031	0.193964	0.427175	1.13904	1	1
cacna2d4b	NC_007136.6:18929072-18992479	5	7	0	0	10	0	0.0803622	1	1		3.15148	3.34577	0.0863054	1	1		1.68246	3.46759	0.0281692	0.0560752	0.993246	1	1
cacnb1	NC_007114.6:16005274-16077936	174	268	181	178	84	151	-0.239177	0.531473	1		180.481	153.857	-0.230251	0.440899	0.925389		185.194	159.078	2.17439	1.21711	-0.837149	0.068	0.290364
cacnb2a	NC_007118.6:71585138-71637855	0	0	0	0	20	10	6.4844	0.0177456	0.693962		0	10.6904	Inf	0.0230255	0.407995		0	7.08822	0	0.386366	Inf	1	1
cacnb2b	NC_007113.6:31479543-31557704	0	0	0	7	0	0	4.47495	0.298995	1		0	2.57072	Inf	0.314657	0.912159		0	1.15586	0	0.0715833	Inf	1	1
cacnb3a	NC_007134.6:14341401-14425050	0	7	0	1	0	2	-0.427242	1	1		1.50663	1.16702	-0.368493	0.84854	1		1.55764	0.832222	0.0361068	0.0433065	0.262315	1	1
cacnb3b	NC_007134.6:27009871-27035152	1	4	21	2	4	11	-0.433517	0.800012	1		8.796	6.47156	-0.442733	0.89426	1		9.10075	6.31872	0.395979	0.2899	-0.449867	1	1
cacnb4a	NC_007120.6:38264288-38320294	0	0	16	6	0	0	-1.34132	0.660748	1		5.79512	2.20348	-1.39506	0.686082	1		5.998	2.31173	0.172849	0.0696228	-1.31188	1	1
cacnb4b	NC_007117.6:13956893-14017542	30	15	0	2	20	31	0.586406	0.67815	1		13.0976	19.8225	0.597838	0.604315	0.984099		13.0418	20.6052	0.245878	0.323059	0.393856	1	1
cacng1a	NC_007117.6:19411446-19432421	0	0	0	0	0	0	5.12548e-15	1	1		0	0	NA	NA	NA		0	0	0	0	0	1	1
cacng1b	NC_007114.6:60811152-60832621	4	0	0	1	0	0	-1.54265	0.720066	1		1.31588	0.367246	-1.84121	0.699785	1		0	0	0	0	0	1	1
cacng2a	NC_007114.6:29583932-29725667	0	18	8	14	5	20	1.08585	0.423587	1		6.77175	14.8121	1.12917	0.518126	0.956066		3.82878	27.1782	0.0634596	0.406998	2.68111	1	1
cacng2b	NW_003334443.1:311-11581	6	2	7	16	50	29	2.80291	0.00557249	0.33274		4.93966	34.2015	2.79158	0.00493126	0.1559		5.09897	35.5698	0.18341	1.25925	2.77942	0.017	0.128406
cacng3a	NC_007112.6:8397926-8408042	0	0	3	16	2	0	2.52412	0.288525	1		1.08659	6.5451	2.59061	0.294688	0.912159		1.12462	6.85813	0.0553669	0.367304	2.72988	1	1
cacng3b	NC_007114.6:35168862-35244859	21	38	19	29	87	28	1.20309	0.0822369	1		21.9689	50.9552	1.21376	0.0752453	0.682952		22.6827	44.6703	0.678953	1.29002	0.926004	0.08475	0.326235
cacng4a	NC_007117.6:19455863-19457274	14	0	0	0	0	0	-5.28147	0.182513	1		4.60559	0	-Inf	0.209892	0.901887		4.73622	0	0.442201	0	-Inf	1	1
cacng4b	NC_007114.6:60844943-60866362	1	7	0	6	7	1	1.30052	0.500501	1		1.8356	4.9454	1.42984	0.679928	0.998779		1.89594	5.15515	0.0433222	0.115781	1.41821	1	1
cacng5a	NC_007117.6:19334828-19395600	0	0	2	0	0	1	-0.686146	1	1		0.72439	0.399888	-0.857173	1	1		0.74975	0.416111	0.0169637	0.00735062	-1.20651	1	1
cacng5b	NC_007114.6:56299011-56326348	36	23	8	7	35	1	-0.413479	0.733919	1		19.6909	14.6808	-0.423597	0.810999	1		17.8481	15.2497	1.79866	1.65899	-0.116623	0.8825	0.951925
cacng6a	NC_007130.6:9812480-9880027	8	0	1	0	8	10	1.1418	0.586966	1		2.99396	6.67549	1.15682	0.56907	0.976225		3.08129	1.24833	0.0455781	0.0160293	-1.50763	1	1
cacng6b	NC_007127.6:12938777-12976469	15	22	19	11	21	7	-0.249613	0.804255	1		16.5514	13.865	-0.255502	0.906046	1		16.0501	7.84447	0.511759	0.236091	-1.11612	1	1
cacng7a	NC_007130.6:9922345-9963878	0	10	0	5	1	11	1.47137	0.479822	1		2.15233	6.56957	1.6099	0.649767	0.991896		0	6.85042	0	0.225391	Inf	1	1
cacng7b	NC_007127.6:13072899-13114238	9	0	0	5	15	2	1.36032	0.4976	1		2.96074	7.65466	1.37038	0.454917	0.927941		1.01491	3.79894	0.0385051	0.132288	1.78056	1	1
cacng8a	NC_007130.6:9894361-9911040	2	0	0	0	25	1	3.56119	0.14865	1		0.657942	8.7643	3.73561	0.12142	0.798942		0.676603	3.19019	0.0131196	0.0443534	1.75732	1	1
cacng8b	NC_007127.6:12992185-13063752	0	18	1	13	10	21	1.86167	0.180593	1		4.23638	16.5176	1.9631	0.288988	0.912159		4.38022	16.8294	0.0606186	0.189863	1.64713	1	1
cactin	NC_007113.6:49874564-49892893	1964	4194	2113	1926	1835	1736	-0.208155	0.241461	1		2314.1	2015.47	-0.199337	0.0677789	0.655978		2351.97	2069.77	70.5241	65.5609	-0.10528	0.39915	0.674075
cacul1	NC_007124.6:49538303-50466641	91	128	69	70	58	80	-0.107117	0.819231	1		82.4776	77.1037	-0.0972023	0.797365	1		82.4667	60.5223	3.11179	1.98041	-0.651945	0.59365	0.809355
cacybp	NC_007113.6:35613048-35618913	372	618	343	286	276	313	-0.244426	0.303207	1		379.624	322.54	-0.235091	0.268468	0.912159		370.012	296.926	25.12	18.752	-0.421791	0.03645	0.204703
cad	NC_007131.6:38885439-38925163	7610	11692	6630	5167	6406	4439	-0.358387	0.015043	0.63083		7421.32	5815.96	-0.351659	0.00057959	0.0302706	Down	7399	5842.06	72.7422	57.4358	-0.340841	0.00325	0.0436413	Down
cadm1a	NC_007132.6:23916511-24379254	30	41	64	40	45	62	0.380177	0.552495	1		41.8742	54.5388	0.381224	0.446206	0.925389		41.8014	55.7049	0.943942	0.374064	-1.33541	0.14835	0.4275
cadm1b	NC_007126.6:18710244-19051633	9	3	2	10	2	1	0.135217	1	1		4.33083	4.7415	0.130703	0.954155	1		0.667558	1.07881	0.0577676	0.103203	0.837155	1	1
cadm2a	NC_007121.6:23242939-23939711	30	50	51	26	37	43	-0.00332747	1	1		39.1027	39.1229	0.000744792	0.968488	1		40.3936	36.6409	0.224544	0.447636	0.995327	1	1
cadm2b	NC_007126.6:7735573-8177175	0	16	3	14	25	0	1.51714	0.371058	1		4.53031	13.5059	1.5759	0.376338	0.912159		4.68493	8.16811	0.136239	0.63725	2.22572	1	1
cadm3	NC_007113.6:44195761-44330472	11	13	18	13	4	3	-0.810453	0.483819	1		12.9362	7.31217	-0.823044	0.638522	0.987502		9.84762	6.46513	0.739174	0.395508	-0.902209	0.34295	0.625771
cadm4	NC_007127.6:24298045-24603032	6	11	0	6	3	4	0.109054	0.945629	1		4.34139	4.80676	0.146909	1	1		4.255	2.31173	0.169953	0.0931679	-0.867232	1	1
cadps2	NC_007136.6:27494379-27826751	74	269	193	194	152	235	0.495208	0.231652	1		152.145	216.075	0.506084	0.137775	0.821361		148.044	198.03	2.51501	3.41733	0.442308	0.09095	0.336636
cadpsa	NC_007122.6:19618221-19877941	36	76	13	56	48	42	0.676496	0.294648	1		32.9092	53.4208	0.69891	0.360067	0.912159		26.4935	30.8693	0.470621	0.656555	0.480351	1	1
cadpsb	NC_007117.6:41257796-41448029	17	3	4	1	15	12	0.410044	0.778467	1		7.68698	10.1845	0.405892	0.741001	1		6.56498	10.58	0.137737	0.21838	0.664924	1	1
cahz	NC_007113.6:29493849-29501572	403	440	325	363	340	270	0.037581	0.884747	1		344.991	355.036	0.0414068	0.748352	1		342.134	321.276	12.9504	11.403	-0.183584	0.3574	0.638609
calb1	NC_007127.6:36812049-36845028	0	24	4	0	6	1	-1.42659	0.476198	1		6.61437	2.40735	-1.45816	0.508822	0.952413		6.83996	2.49667	0.19093	0.0558561	-1.77326	1	1
calb2a	NC_007129.6:21209695-21229785	3	0	0	0	0	0	-3.17701	0.57973	1		0.986913	0	-Inf	0.394204	0.912159		1.01491	0	0.0552239	0	-Inf	1	1
calb2b	NC_007118.6:24410120-24428789	19	0	0	0	0	0	-5.71329	0.125193	1		6.25045	0	-Inf	0.138492	0.821361		6.42773	0	0.392057	0	-Inf	1	1
calca	NC_007118.6:27397458-27426126	0	4	0	1	0	0	-1.08689	0.82782	1		0.860931	0.367246	-1.22915	0.701984	1		0.890119	0.385335	0.0911196	0.0257186	-1.82495	1	1
calcoco1a	NC_007134.6:35882358-35904592	6	47	52	12	25	14	-0.750484	0.41731	1		30.9239	18.3698	-0.751387	0.437116	0.925389		30.8691	14.5408	0.300236	0.155772	-0.946657	1	1
calcoco2	NC_007123.6:20519238-20529833	28	15	55	24	29	29	-0.0970561	0.906658	1		32.3604	30.1134	-0.103825	0.932756	1		24.5777	21.6686	0.841841	0.747039	-0.172365	0.79935	0.915371
calcr	NC_007130.6:41129810-41238791	0	5	0	5	0	0	0.640564	0.836167	1		1.07616	1.83623	0.770851	1	1		0	0	0	0	0	1	1
calcrl2	NC_007134.6:44909877-44927802	0	13	4	2	2	0	-1.531	0.454524	1		4.24681	1.40365	-1.5972	0.583915	0.983229		4.39225	1.46409	0.339634	0.119838	-1.50289	1	1
calcrla	NC_007120.6:42558891-42616679	0	0	0	0	0	7	4.5799	0.309019	1		0	2.79921	Inf	0.319729	0.912159		0	0	0	0	0	1	1
calcrlb	NC_007117.6:11445611-11470658	7	1	0	1	1	5	0.0932162	1	1		2.51803	2.70126	0.101338	1	1		2.59063	2.42731	0.0403629	0.0338198	-0.255161	1	1
cald1a	NC_007115.6:7406766-7494821	31	10	7	26	7	7	-0.0166986	1	1		14.8858	14.6897	-0.0191353	0.963729	1		15.3367	15.3576	1.05269	1.14379	0.119741	0.8931	0.955886
cald1b	NC_007136.6:20043271-20114177	56	67	145	103	89	78	0.21201	0.699152	1		85.3613	98.7949	0.210855	0.428561	0.923853		77.5495	98.0789	2.0131	2.57103	0.352925	0.3111	0.597003
calhm1	NC_007112.6:48857094-48863186	0	0	0	0	0	0	5.12548e-15	1	1		0	0	NA	NA	NA		0	0	0	0	0	1	1
calhm1	NC_007124.6:25282212-25285667	0	0	0	0	0	0	5.12548e-15	1	1		0	0	NA	NA	NA		0	0	0	0	0	1	1
calhm2	NC_007124.6:25291322-25293836	0	0	6	6	12	1	1.60624	0.471598	1		2.17317	6.61828	1.60666	0.41667	0.917554		2.24925	6.88895	0.040331	0.0943866	1.22669	1	1
calhm3	NC_007124.6:25279979-25281804	0	0	0	0	0	0	5.12548e-15	1	1		0	0	NA	NA	NA		0	0	0	0	0	1	1
calm1a	NC_007128.6:26694719-26702581	9203	12978	8577	8822	9482	7825	0.0893866	0.519585	1		8927.36	9541.42	0.0959714	0.280594	0.912159		9037.09	9773.71	255.025	237.741	-0.101246	0.36405	0.643923
calm1b	NC_007131.6:16843557-16875675	33	18	20	21	11	24	-0.0675447	0.957338	1		21.9741	20.9898	-0.0661163	1	1		22.6668	17.2686	0.584533	0.341886	-0.773769	1	1
calm2a	NC_007124.6:8445609-8453274	4238	5390	3008	3455	2963	2934	-0.0926619	0.579437	1		3643.77	3433.46	-0.0857684	0.415567	0.916294		3739.01	3565.75	79.1977	57.6133	-0.459057	0.0001	0.00314949	Down
calm2b	NC_007123.6:24833607-24838370	2404	4269	2185	2594	3198	2794	0.320134	0.0444674	1		2501.07	3139.9	0.328172	0.0106014	0.260646		2471.91	3133.77	125.549	143.531	0.193106	0.11915	0.383079
calm3a	NC_007126.6:9257980-9296232	534	1002	535	740	850	473	0.341713	0.127214	1		585.108	745.299	0.349117	0.0600422	0.621709		594.559	759.279	12.1133	13.3459	0.139805	0.392	0.668947
calm3b	NC_007132.6:26690272-26695393	2685	4465	2009	2467	2458	2139	-0.00151744	0.995026	1		2571.95	2583.75	0.00660095	0.882992	1		2529.51	2516.24	42.3596	36.3156	-0.2221	0.07345	0.302373
calml4a	NC_007118.6:34221297-34224609	0	0	0	1	0	0	2.01157	1	1		0	0.367246	Inf	0.880257	1		0	0.385288	0	0.0867398	Inf	1	1
calml4b	NC_007136.6:1186875-1243108	43	38	44	43	51	33	0.270166	0.658445	1		38.2612	46.0513	0.26736	0.575036	0.979125		33.3619	35.2847	2.61385	2.65436	0.0221887	0.9761	0.990458
caln1	NC_007126.6:16628692-16768362	0	0	0	0	0	0	5.12548e-15	1	1		0	0	NA	NA	NA		0	0	0	0	0	1	1
caln2	NC_007132.6:25899109-25979013	28	29	6	18	4	40	0.422163	0.696835	1		17.6261	23.9442	0.441965	0.746193	1		14.9071	22.1232	0.297642	0.394549	0.406627	1	1
calr	NC_007119.6:16546057-16556842	2216	2236	1512	1828	1803	1935	0.214752	0.268807	1		1757.9	2048.35	0.220611	0.0790177	0.694088		1798.04	2101.23	19.437	18.3548	-0.0826523	0.52125	0.763033
calr3a	NC_007133.6:4378102-4384679	2019	2348	1669	1804	1767	1571	0.0794676	0.643259	1		1774.06	1881.93	0.0851584	0.43291	0.924828		1779.85	1923.67	80.7891	89.0228	0.140014	0.2839	0.571647
calr3b	NC_007113.6:55660050-55673473	1131	1373	736	1368	1047	951	0.393671	0.0610771	1		934.156	1232.99	0.400423	0.0108884	0.264369		929.725	1223.61	9.632	10.2653	0.0918616	0.52985	0.76784
calua	NC_007115.6:13569619-13577366	540	1067	661	566	647	471	-0.0853113	0.687824	1		646.709	612.68	-0.077983	0.673882	0.997203		649.306	618.865	10.5643	8.11653	-0.380267	0.02105	0.147824
calub	NC_007129.6:7056316-7072469	1361	1995	1134	1248	1038	1078	-0.0661234	0.715162	1		1287.85	1236.69	-0.058475	0.629862	0.984757		1325.44	1286.8	22.1454	18.9174	-0.227295	0.101	0.356484
caly	NC_007112.6:48622465-48650643	403	393	259	218	252	323	-0.0893872	0.761507	1		310.97	293.537	-0.0832357	0.770711	1		315.929	305.395	6.8917	5.23662	-0.396225	0.05235	0.251739
camk1a	NC_007117.6:46351792-46401657	0	0	0	0	0	0	5.12548e-15	1	1		0	0	NA	NA	NA		0	1.15586	0	0.0686568	Inf	1	1
camk1b	NC_007122.6:4006867-4110355	27	97	44	28	30	53	-0.155912	0.824147	1		45.6964	41.5142	-0.138473	0.707314	1		44.5428	41.6496	0.73442	0.526313	-0.480684	0.29355	0.580546
camk1da	NC_007115.6:7879634-7974387	0	0	8	6	15	0	1.31759	0.580475	1		2.89756	7.22213	1.31758	0.442464	0.925389		0	7.51312	0	0.19299	Inf	1	1
camk1db	NC_007136.6:7866114-7906026	13	0	1	10	23	0	1.29151	0.483348	1		4.63882	11.3677	1.29311	0.359165	0.912159		2.06638	9.51662	0.105021	0.478417	2.18759	1	1
camk1ga	NC_007133.6:1032468-1052509	5	30	4	28	3	10	0.63584	0.594757	1		9.55062	15.2855	0.678498	0.748832	1		6.63553	9.59367	0.399224	0.605457	0.600825	1	1
camk1gb	NC_007134.6:39661412-39704990	11	0	23	10	3	0	-1.31998	0.45027	1		11.9492	4.67619	-1.3535	0.536896	0.964284		7.84494	3.39053	0.170429	0.135001	-0.336202	1	1
camk2a	NC_007132.6:43901940-43957792	0	11	0	0	0	0	-4.4088	0.327432	1		2.36756	0	-Inf	0.265887	0.912159		2.44771	0	0.0903429	0	-Inf	1	1
camk2b	NC_007121.6:45224866-45289141	87	103	72	14	46	45	-1.00027	0.0905128	1		76.8675	38.5269	-0.996507	0.0762202	0.686905		47.7601	29.9292	3.35778	2.3212	-0.532637	0.25025	0.541439
camk2b1	NC_007116.6:20427451-20527233	124	178	101	114	150	113	0.239743	0.488246	1		115.686	137.24	0.246491	0.498667	0.947242		117.476	138.411	0.885598	1.24036	0.486035	0.217	0.514373
camk2d1	NC_007118.6:57423273-57577691	2	0	0	9	0	8	3.12409	0.192156	1		0.657942	6.50432	3.30537	0.254725	0.912159		0.338302	6.79648	0.00390286	0.123241	4.9808	1	1
camk2d2	NC_007112.6:13475958-13547615	5	1	12	0	5	0	-1.77779	0.38859	1		6.20643	1.67288	-1.89143	0.571123	0.97679		0.222519	1.7338	0.00986493	0.0860533	3.12485	1	1
camk2g1	NC_007123.6:35244765-35404565	2179	2638	1640	1747	1942	1865	0.11047	0.515502	1		1878.61	2037.12	0.116863	0.353771	0.912159		1926.24	2094.3	16.7681	15.1264	-0.148654	0.25025	0.541439
camk2g2	NC_007124.6:21989211-22112859	37	75	56	72	104	59	0.798049	0.107607	1		48.5973	84.8311	0.803716	0.100257	0.750774		47.2001	86.0811	0.408791	0.593776	0.538557	1	1
camk2n1a	NC_007113.6:45090397-45093098	0	0	1	2	0	1	1.46097	0.786125	1		0.362195	1.13438	1.64707	0.783874	1		0.374875	1.18669	0.00516606	0.0153524	1.57133	1	1
camk2n1b	NC_007134.6:37174258-37178390	0	0	1	0	0	0	-1.92905	1	1		0.362195	0	-Inf	1	1		0.374875	0	0.0419322	0	-Inf	1	1
camk2n2	NC_007135.6:25547850-25550106	0	4	1	19	0	0	2.35153	0.359446	1		1.22313	6.97768	2.51217	0.377098	0.912159		1.26495	5.00874	0.0308017	0.120099	1.96315	1	1
camk4	NC_007116.6:55093058-55178142	9	32	25	16	16	6	-0.47174	0.604761	1		18.9031	13.6285	-0.471994	0.708596	1		19.1989	14.2094	0.351881	0.229471	-0.616777	1	1
camkk1a	NC_007116.6:30682997-30833268	36	104	12	41	32	40	0.0908777	0.893572	1		38.5735	41.7591	0.114479	0.93532	1		38.4662	40.6864	0.523017	0.481838	-0.11831	1	1
camkk1b	NC_007126.6:15378100-15395479	78	77	51	45	57	29	-0.363263	0.50602	1		60.7046	47.1937	-0.363212	0.592474	0.983229		59.4887	33.8052	2.85844	1.62907	-0.811181	0.13175	0.401325
camkva	NC_007117.6:42548260-42599231	1	0	6	0	2	1	-1.09994	0.621716	1		2.50214	1.06904	-1.22685	0.828687	1		1.12462	0.346759	0.0554573	0.0192414	-1.52716	1	1
camkvb	NC_007122.6:35102461-35175208	0	8	2	4	0	9	0.962389	0.690822	1		2.44625	5.06797	1.05084	0.801564	1		1.48747	1.54115	0.0822621	0.094104	0.194028	1	1
camkvl	NC_007134.6:20637440-20711278	19	5	0	0	17	0	-0.345469	0.88628	1		7.32661	5.6878	-0.365275	0.967837	1		7.54033	5.89491	0.127037	0.0851951	-0.576402	1	1
camlg	NC_007132.6:45591507-45595460	856	1239	813	825	974	657	0.0756786	0.688852	1		842.737	891.582	0.0812849	0.544399	0.967736		859.871	914.396	81.5954	97.5578	0.257768	0.1959	0.491386
camsap1a	NC_007132.6:4547568-4599578	121	98	96	79	134	59	0.0284646	0.965439	1		95.669	97.4391	0.0264489	0.763639	1		96.6445	99.5738	1.27735	1.34119	0.0703589	0.82465	0.926246
camsap1b	NC_007116.6:64934355-64983930	154	240	143	119	119	100	-0.326316	0.320104	1		154.111	123.506	-0.319395	0.366017	0.912159		153.749	125.904	1.74381	1.32862	-0.392314	0.16345	0.448288
camsap2a	NC_007133.6:22319974-22391789	1514	2510	1085	674	1483	1056	-0.303205	0.21868	1		1431.28	1165.98	-0.295758	0.0342228	0.48662		1379.3	1112.3	24.4119	20.6009	-0.244879	0.1117	0.372413
camsap2b	NC_007113.6:45447012-45523829	6	19	5	7	10	2	-0.240451	0.867721	1		7.87422	6.71627	-0.229478	0.895367	1		8.13205	6.99683	0.130729	0.118341	-0.143632	1	1
camsap3	NC_007114.6:53097733-53196600	815	1020	732	707	957	648	0.151799	0.447265	1		752.776	838.96	0.156383	0.270017	0.912159		753.558	851.857	7.23374	7.72794	0.0953431	0.5361	0.771086
camta1	NC_007122.6:41801685-41824607	0	1	2	18	0	0	2.68504	0.318442	1		0.939623	6.61043	2.81459	0.296419	0.912159		0.222519	0	0.156488	0	-Inf	1	1
camta1a	NC_007134.6:30134850-30772265	3	16	26	36	20	20	1.00765	0.292863	1		13.8477	27.9102	1.01114	0.253822	0.912159		14.322	22.47	0.0764064	0.113425	0.569967	1	1
camta1b	NC_007122.6:39111734-39662707	13	3	9	22	10	40	1.74404	0.10165	1		8.18208	27.4207	1.74473	0.0844635	0.70932		7.7718	22.6858	0.0404005	0.100331	1.31233	1	1
camta2	NC_007134.6:44839365-44891608	9	185	33	67	42	36	-0.0670821	0.946753	1		54.7312	53.0537	-0.0449115	0.63586	0.986727		55.2465	49.3862	2.12083	2.26413	0.0943235	0.82535	0.926677
cand1	NC_007115.6:13413180-13426425	984	2075	1075	954	746	839	-0.319411	0.126392	1		1159.68	935.453	-0.309984	0.0254631	0.4284		1087.98	858.692	14.6464	11.0542	-0.405951	0.00575	0.0651945
cand2	NC_007133.6:31096348-31110475	0	1	5	0	1	0	-2.17433	0.503392	1		2.02621	0.334577	-2.59837	0.588654	0.983229		2.09689	0	0.0371708	0	-Inf	1	1
cant1a	NC_007114.6:57677191-57694645	675	1017	617	593	610	476	-0.124635	0.520458	1		664.421	612.215	-0.118059	0.547352	0.968612		677.609	628.682	22.7302	19.3286	-0.233877	0.152	0.432014
cant1b	NC_007122.6:44712013-44738408	795	921	497	575	626	279	-0.270277	0.323078	1		639.772	532.18	-0.265643	0.230355	0.912159		651.379	518.421	23.119	17.0827	-0.436541	0.0251	0.164002
canx	NC_007125.6:16127084-16171188	1691	2543	1690	1531	1829	1366	-0.00227979	0.989084	1		1715.74	1720.44	0.00395075	0.893006	1		1747.71	1772.19	17.0447	14.5756	-0.225774	0.0855	0.327424
cap1	NC_007130.6:44120403-44141474	429	689	305	380	404	424	0.141728	0.5423	1		399.893	444.275	0.151837	0.605998	0.984099		375.789	397.671	25.0568	29.4508	0.233107	0.2174	0.51493
cap2	NC_007130.6:46567459-46620284	169	211	115	91	162	138	-0.00507135	0.992594	1		142.663	142.805	0.0014423	0.993479	1		142.035	146.772	1.91276	1.55521	-0.298548	0.27505	0.564289
capga	NC_007116.6:23612996-23623510	0	9	0	0	0	1	-2.06957	0.569469	1		1.93709	0.399888	-2.27623	0.495374	0.947242		2.00267	0.416111	0.158801	0.0328477	-2.27336	1	1
capgb	NC_007123.6:22455371-22483092	9	132	108	58	30	36	-0.633275	0.418953	1		70.4885	45.7335	-0.624136	0.229314	0.912159		71.709	44.7242	2.4602	1.48571	-0.727623	0.0845	0.326159
capn10	NC_007113.6:45286766-45301649	6	8	14	8	10	57	1.71808	0.12116	1		8.76642	29.0773	1.72984	0.0904706	0.724693		9.05821	14.8721	0.363155	0.785985	1.11391	0.2733	0.562252
capn12	NC_007129.6:36683592-36748718	69	96	61	72	71	57	0.151316	0.736231	1		65.4552	72.9903	0.157196	0.738888	1		66.3346	74.1525	1.94881	2.13222	0.129762	0.73585	0.884427
capn15	NC_007135.6:39139515-39197099	670	844	427	451	563	477	-0.0383136	0.865099	1		556.724	544.741	-0.0313921	0.867841	1		550.742	552.241	16.9803	19.3121	0.18564	0.2849	0.57237
capn1a	NC_007124.6:42555331-42598623	723	1309	595	613	557	517	-0.259243	0.209301	1		735.092	618.223	-0.249797	0.118963	0.791662		739.545	636.727	17.7103	14.9161	-0.247726	0.12455	0.390298
[truncated: 39,979 more rows]

## Sheet: +Chd vs. uninj., all
All genes in Chordin-overexpressing vs. uninjected embryos
Gene	Locus	Read_count_uninj. 1	Read_count_uninj. 2	Read_count_uninj. 3	Read_count_+Chd 1	Read_count_+Chd 2	Read_count_+Chd 3	edgeR_log2FC	edgeR_p-value	edgeR_FDR	edgeR_DE_call	DESeq_count_mean_uninj.	DESeq_count_mean_+Chd	DESeq_log2FC	DESeq_p-value	DESeq_FDR	DESeq_DE_call	cuffdiff_count_mean_uninj.	cuffdiff_count_mean_+Chd	cuffdiff_FPKM_uninj.	cuffdiff_FPKM_+Chd	cuffdiff_log2FC	cuffdiff_p-value	cuffdiff_FDR	cuffdiff_DE_call
a1cf	NC_007123.6:6127317-6144286	165	148	149	58	55	83	-0.84126	0.040274	1		133.507	74.8074	-0.835665	0.0473278	0.88298		133.964	78.6378	5.75827	3.41636	-0.753174	0.02295	0.251372
a2ml	NC_007126.6:21178236-21196748	22	8	14	28	6	12	0.373135	0.747972	1		13.3728	17.1693	0.360526	0.67276	1		13.988	18.1538	0.18613	0.238487	0.357597	1	1
aaas	NC_007120.6:214836-216894	30	21	26	1	13	29	-0.549748	0.59444	1		22.6874	15.4505	-0.554233	0.702014	1		21.7217	14.8526	10.5334	7.97053	-0.402219	0.5711	0.839975
aacs	NC_007116.6:18319005-18393786	281	277	143	111	68	168	-0.629748	0.0655424	1		194.239	125.313	-0.632299	0.0839621	1		201.058	132.111	1.16407	1.30021	0.159567	0.74425	0.915898
aadac	NC_007126.6:1084777-1105453	0	0	1	0	0	0	-1.89451	1	1		0.34525	0	-Inf	1	1		0.362362	0	0.0230651	0	-Inf	1	1
aadacl4	NC_007122.6:28370389-28372621	0	16	0	1	3	11	0.560957	0.80525	1		3.2764	5.03976	0.621244	0.882175	1		3.44147	3.82102	0.150976	0.17976	0.251751	1	1
aadat	NC_007118.6:7444603-7462594	31	141	69	31	88	99	0.458844	0.443468	1		62.4198	87.0269	0.479458	0.551786	1		62.0181	92.4333	6.15885	10.2016	0.728068	0.0491	0.356247
aaed1	NC_007119.6:1204197-1213304	41	22	29	11	11	26	-0.647636	0.41469	1		27.3785	17.3165	-0.660896	0.59203	1		22.2933	18.2443	2.24969	2.01457	-0.159257	0.8129	0.941616
aagab	NC_007129.6:19823547-19830719	599	925	579	369	390	642	-0.1327	0.557497	1		577.215	529.142	-0.125453	0.442388	1		558.73	546.153	26.7114	25.9959	-0.0391752	0.82395	0.945462
aak1a	NC_007119.6:48976302-49070719	123	375	171	140	63	198	-0.298823	0.419961	1		174.412	141.792	-0.298725	0.391227	1		179.404	146.665	1.90197	1.43957	-0.401855	0.1324	0.517527
aak1b	NC_007121.6:41140540-41235196	120	232	126	127	52	111	-0.268365	0.486289	1		128.652	106.963	-0.266357	0.46534	1		115.794	94.3342	2.93557	2.87138	-0.0318979	0.9343	0.979357
aamdc	NC_007129.6:2991113-3030758	43	70	9	32	12	17	-0.417686	0.614831	1		30.93	23.3359	-0.406458	0.506383	1		82.4634	93.6707	4.52136	4.62159	0.0316315	0.9535	0.985918
aamp	NC_007117.6:59981529-59990102	952	1437	894	821	457	1104	-0.0629599	0.736232	1		901.545	863.674	-0.0619117	0.890324	1		890.791	877.585	61.9533	69.2252	0.160117	0.3002	0.67868
aanat1	NC_007117.6:18518969-18521494	32	55	21	19	0	67	-0.135984	0.891507	1		28.5509	25.5918	-0.157854	0.867492	1		29.904	26.2945	0.716477	0.672308	-0.0917964	0.87265	0.961868
aanat2	NC_007114.6:54633222-54639104	16	1	3	2	15	19	1.16671	0.406759	1		6.25951	14.1754	1.17926	0.391242	1		6.31925	15.2717	0.246896	0.500012	1.01806	1	1	Up
aar2	NC_007134.6:4276948-4286705	283	566	222	268	173	420	0.141386	0.587812	1		281.322	311.328	0.146218	0.609327	1		292.353	335.224	19.9816	24.5716	0.298324	0.19305	0.594366
aars	NC_007129.6:18647206-18678385	2353	4262	2447	1896	1400	2623	-0.161472	0.31257	1		2455.68	2203.11	-0.156583	0.182651	1		2535.38	2320.08	58.496	56.7573	-0.0435328	0.73805	0.914055
aars2	NC_007133.6:25534305-25567404	35	123	71	77	97	99	0.830351	0.095549	1		60.6791	109.35	0.849681	0.129234	1		55.1148	112.984	1.38879	3.47538	1.32334	0.0009	0.0407356
aarsd1	NC_007123.6:6015773-6029727	103	128	43	35	13	86	-0.720473	0.220702	1		73.3667	43.9704	-0.738592	0.286175	1		71.1119	42.0103	3.57462	2.10499	-0.763979	0.0695	0.415169
aasdh	NC_007131.6:25746389-25760230	11	19	14	3	4	3	-1.58228	0.184693	1		12.1748	4.14564	-1.55423	0.3257	1		11.6815	3.47615	0.229519	0.0680347	-1.75427	1	1	Up
aasdhppt	NC_007126.6:44416692-44442230	39	42	44	33	28	34	0.0357809	0.965432	1		36.0253	37.1302	0.0435829	0.980681	1		36.5438	40.0885	3.14168	3.59117	0.192921	0.6863	0.893363
aass	NC_007136.6:27836315-27889851	59	87	63	38	34	43	-0.38799	0.464708	1		58.0737	44.7739	-0.375226	0.457568	1		60.6203	43.6685	1.6266	1.27211	-0.354631	0.4155	0.755361
aatf	NC_007116.6:55607635-55635864	727	1069	703	677	458	783	0.0604811	0.75467	1		689.665	721.57	0.065242	0.803264	1		693.712	748.255	21.2607	22.9348	0.109347	0.4987	0.799926
aatka	NC_007114.6:51645099-51789906	1	7	2	1	7	1	0.740049	0.654473	1		2.43761	4.47958	0.877895	0.976099	1		2.88439	3.07004	0.0217817	0.0208455	-0.0633747	1	1
aatkb	NC_007123.6:36006785-36094028	169	233	162	105	72	120	-0.48889	0.139423	1		156.656	112.045	-0.483522	0.17236	1		151.589	120.03	1.0207	0.749574	-0.445416	0.11895	0.504108
abat	NC_007114.6:27703092-27749461	764	1456	825	730	343	800	-0.269548	0.210731	1		822.64	683.425	-0.267478	0.152768	1		851.246	714.551	10.0689	7.15763	-0.492353	0.0284	0.276963
abca12	NC_007120.6:40883824-41044696	294	350	349	219	199	335	-0.00689642	0.985384	1		284.387	283.656	-0.00371697	0.929729	1		274.525	287.511	0.992976	1.0289	0.0512667	0.80785	0.940439
abca1a	NC_007112.6:51925805-51993669	74	220	175	219	113	163	0.551586	0.17781	1		128.682	189.398	0.557614	0.128452	1		119.2	183.551	0.841755	1.31483	0.643408	0.0214	0.243583
abca1b	NC_007125.6:6117270-6212349	2118	2897	1706	2171	1166	2321	0.17996	0.305393	1		1846.62	2096.28	0.182946	0.185523	1		1900.78	2201.13	14.5781	16.7283	0.198486	0.12805	0.514304
abca2	NC_007116.6:24584848-24758026	131	180	103	106	56	155	0.000761934	1	1		113.513	113.291	-0.00283038	0.893154	1		114.04	114.191	1.06521	1.11071	0.0603539	0.87045	0.961619
abca3b	NC_007114.6:12438909-12548455	1033	1338	1203	1006	770	1263	0.176736	0.386073	1		1013.36	1148.44	0.180527	0.252193	1		1038.7	1210.95	10.9665	12.6704	0.20836	0.1482	0.540695
abca4a	NC_007135.6:28481878-28496239	0	3	7	0	3	7	0.239274	0.938649	1		3.03107	3.56272	0.23315	0.913163	1		1.15491	3.53607	0.0585452	0.176292	1.59035	1	1
abca4b	NC_007113.6:15534741-15626117	19	9	4	50	0	29	1.55334	0.219151	1		9.18403	26.8821	1.54945	0.0911005	1		9.2361	10.4405	0.100871	0.118832	0.236409	1	1
abca5	NC_007123.6:38633035-38681465	773	1115	549	446	294	613	-0.411047	0.0469205	1		660.346	497.829	-0.407572	0.0395687	0.845053		672.423	505.294	6.57382	4.93903	-0.412504	0.0155	0.212404
abcb10	NC_007124.6:24132248-24146364	628	796	545	509	326	769	0.0863929	0.684276	1		548.157	582.007	0.0864457	0.48871	1		544.576	604.321	8.37209	8.96962	0.0994606	0.56375	0.835869
abcb11a	NC_007120.6:49043025-49119538	47	44	5	29	12	23	-0.100089	0.928225	1		25.4796	23.849	-0.0954165	0.887551	1		25.0103	24.462	0.298404	0.288522	-0.0485824	1	1
abcb11b	NC_007122.6:13165970-13212375	1	14	3	14	0	1	0.377551	0.864567	1		4.21629	5.57128	0.402035	0.953749	1		3.52092	0	0.0250135	0	-Inf	1	1
abcb3l1	NC_007130.6:7205475-7212442	0	0	0	4	0	0	3.79966	0.375126	1		0	1.51331	Inf	0.395461	1		0	1.64172	0	0.061362	Inf	1	1
abcb4	NC_007127.6:28694115-28723718	0	0	19	1	7	23	0.693886	0.72567	1		6.55974	10.5225	0.681771	0.485973	1		6.88488	8.36766	0.10636	0.233036	1.1316	1	1
abcb5	NC_007127.6:19734696-19762858	518	601	537	488	283	516	0.029276	0.908423	1		470.959	481.062	0.0306217	0.777882	1		474.96	475.407	4.57135	4.32678	-0.0793259	0.663	0.882651
abcb6a	NC_007112.6:5437343-5461192	230	683	295	170	176	264	-0.442466	0.150148	1		313.858	233.042	-0.429521	0.0403917	0.850318		294.694	213.214	5.80156	4.75783	-0.286137	0.24045	0.636334
abcb6b	NC_007120.6:14229682-14302580	165	469	169	151	162	290	0.116151	0.722882	1		206.145	225.342	0.12846	0.921167	1		212.916	231.731	1.84703	1.77602	-0.0565619	0.806	0.939422
abcb7	NC_007125.6:10675681-10764137	425	894	718	426	269	518	-0.32821	0.198747	1		564.275	450.502	-0.324866	0.130291	1		564.234	451.064	15.6101	13.066	-0.256658	0.1485	0.541256
abcb8	NC_007135.6:33895309-33915456	62	179	81	72	50	106	-0.0146625	0.989544	1		84.0685	83.6883	-0.00653945	0.914668	1		84.1913	88.3117	2.22851	2.38489	0.097843	0.7763	0.928387
abcb9	NC_007116.6:27418092-27429405	0	17	5	4	9	11	0.800557	0.58856	1		5.20742	9.45467	0.860457	0.758543	1		5.46838	7.72919	0.192389	0.290131	0.592682	1	1
abcc1	NC_007114.6:36571649-36602103	195	253	159	115	139	105	-0.196399	0.627052	1		167.872	148.334	-0.178511	0.314574	1		170.294	156.019	1.35309	1.10185	-0.296324	0.26545	0.651309
abcc10	NC_007122.6:11927853-11978136	360	444	256	160	158	248	-0.45137	0.0921768	1		292.231	215.024	-0.442611	0.0828834	1		282.808	206.147	4.49805	3.44392	-0.38525	0.09355	0.469857
abcc12	NC_007118.6:37887349-37918531	6	9	2	0	12	0	0.489942	0.803837	1		4.4156	6.55984	0.571052	0.99363	1		2.23037	1.18301	0.0293574	0.0155897	-0.913132	1	1
abcc13	NC_007135.6:23896556-23918546	17	1	0	5	1	8	-0.214956	0.914091	1		5.53745	4.63573	-0.256425	1	1		5.55917	3.40328	0.161287	0.100291	-0.685445	1	1
abcc2	NC_007124.6:551335-581297	11	7	0	1	0	4	-1.55706	0.449021	1		4.88398	1.47705	-1.72534	0.637143	1		5.10275	1.5848	0.0979117	0.0291894	-1.74604	1	1
abcc3	NC_007123.6:689416-782211	1406	1386	1337	790	685	1408	-0.164445	0.454659	1		1186.46	1060.09	-0.162483	0.551789	1		1127.07	1062.43	19.3811	19.2923	-0.00662672	0.9684	0.989819
abcc4	NC_007117.6:7165534-7234620	45	94	89	50	40	81	-0.0248859	0.976014	1		64.092	63.0316	-0.0240686	0.982049	1		65.2369	60.3806	0.556993	0.481184	-0.21107	1	1
abcc5	NC_007129.6:45795149-45856637	1261	909	871	545	425	748	-0.456734	0.0747291	1		882.412	643.977	-0.454444	0.0243769	0.718339		897.666	677.78	14.3449	10.5974	-0.436831	0.01055	0.17763
abcc6a	NC_007117.6:10790994-10832492	105	306	96	64	6	14	-2.03302	0.0045963	0.716183		128.742	31.3384	-2.03848	1.08568e-05	0.00311315	Down	127.475	29.9364	1.1936	0.290681	-2.03781	0.0002	0.0143153
abcc6b.2	NC_007114.6:36603209-36682296	508	551	524	244	249	566	-0.23943	0.380573	1		453.095	383.897	-0.239092	0.503532	1		441.959	389.799	5.62737	5.02456	-0.163462	0.38835	0.74086
abcc8	NC_007136.6:22622597-22751730	234	210	97	198	172	184	0.540338	0.150947	1		149.895	219.474	0.550103	0.145059	1		152.266	222.582	2.69595	4.14772	0.621523	0.0155	0.212404
abcc9	NC_007115.6:14645320-14715472	28	1	0	5	9	14	0.244332	0.899473	1		8.98801	10.657	0.245733	0.81955	1		3.8829	11.486	0.0750434	0.217212	1.53331	1	1
abcd1	NC_007119.6:8006492-8046613	49	66	35	6	42	23	-0.410362	0.63083	1		40.9696	31.547	-0.377048	0.347674	1		41.5942	32.8271	0.751171	1.32423	0.817937	0.2688	0.653795
abcd3a	NC_007135.6:31373428-31394876	38	75	61	54	28	106	0.432576	0.421666	1		48.3385	64.8521	0.423981	0.30675	1		47.7867	63.8036	1.12574	1.50465	0.418552	0.3091	0.686101
abcd3b	NC_007113.6:15441233-15456809	36	103	37	45	7	83	-0.0374892	0.963386	1		45.1588	43.6498	-0.0490334	0.900142	1		32.9569	42.8462	1.30028	1.77122	0.445925	0.37185	0.732184
abcd4	NC_007135.6:36022863-36042221	24	13	26	7	5	34	-0.341708	0.716377	1		19.1671	14.7207	-0.380785	1	1		14.5067	13.7575	0.374562	0.381324	0.0258131	1	1
abce1	NC_007134.6:43894075-43916543	3563	5863	3351	2564	1867	3962	-0.178489	0.23873	1		3475.19	3078.92	-0.174671	0.186065	1		3528.87	3231.77	97.04	88.2472	-0.137029	0.265	0.650931
abcf1	NC_007130.6:30835827-30860324	6237	8575	5515	5911	3462	6473	0.0692738	0.65837	1		5616.46	5906.81	0.0727182	0.563363	1		5626.94	5997.14	119.133	130.399	0.130356	0.297	0.675315
abcf2a	NC_007113.6:32522335-32530327	4078	6242	4137	4821	3488	6487	0.463795	0.00174328	0.425996		3985.72	5512.49	0.467865	0.000140018	0.0270512	Up	4056.16	5816.06	118.388	172.359	0.541889	5e-05	0.00469177
abcf2b	NC_007118.6:41123559-41140098	15	38	33	49	14	22	0.430365	0.587411	1		23.88	32.2342	0.432789	0.604627	1		24.8215	34.1472	0.718183	1.0095	0.491216	0.42405	0.761562
abcf3	NC_007113.6:1348096-1355916	591	1030	613	661	309	750	0.0386563	0.866034	1		607.945	625.001	0.0399161	0.74993	1		596.052	634.949	64.1434	76.8999	0.26168	0.1225	0.508676
abcg1	NC_007126.6:5037577-5083836	12	28	18	34	0	11	0.026971	1	1		15.7124	15.8846	0.0157252	0.954615	1		14.8841	17.1842	0.23169	0.257042	0.149805	1	1
abcg2a	NC_007134.6:46065241-46091925	42	53	8	34	26	37	0.457609	0.535368	1		26.7899	37.2393	0.475135	0.638241	1		12.1359	32.8628	0.831691	2.52583	1.60264	0.0387	0.321574
abcg2b	NC_007112.6:7989962-8007810	0	0	7	0	0	0	-4.40422	0.332126	1		2.41675	0	-Inf	0.322705	1		2.53654	0	0.101412	0	-Inf	1	1
abcg2c	NC_007124.6:4902610-4938259	467	670	322	290	152	355	-0.444702	0.070173	1		394.861	290.318	-0.443714	0.0747587	0.993614		394.114	291.368	17.256	13.4966	-0.3545	0.0789	0.438456
abcg2d	NC_007112.6:49921253-49946800	10	13	54	3	17	20	-0.625858	0.565968	1		24.4424	15.9217	-0.618394	0.600837	1		20.2128	15.9757	0.328498	0.315839	-0.0566946	1	1
abcg4a	NC_007116.6:30023943-30074030	0	0	0	1	8	0	5.31471	0.116273	1		0	4.75155	Inf	0.22402	1		0	5.14246	0	0.0568937	Inf	1	1
abcg4b	NC_007126.6:23552464-23572877	0	14	2	0	0	18	0.474758	0.870608	1		3.55735	4.94423	0.474944	0.770106	1		3.73601	5.28467	0.0525502	0.0871274	0.729432	1	1
abcg5	NC_007124.6:10812961-10835815	0	0	0	0	0	4	3.45608	0.517419	1		0	1.09872	Inf	0.242824	1		0	0	0	0	0	1	1
abcg8	NC_007124.6:10794239-10812862	0	0	0	5	0	0	4.09978	0.326774	1		0	1.89164	Inf	0.368272	1		0	2.05215	0	0.0984618	Inf	1	1
abch1	NC_007128.6:24518111-24551382	0	26	23	10	26	7	0.551938	0.657179	1		13.2649	19.919	0.586534	0.851232	1		10.6655	15.032	0.102393	0.20435	0.996926	1	1
abhd10a	NC_007116.6:67209045-67218142	30	43	8	20	10	22	-0.144092	0.88283	1		20.9779	19.0761	-0.13711	0.864539	1		21.9582	20.5827	1.71239	1.96676	0.199813	0.76055	0.922382
abhd10b	NC_007135.6:21782016-21789050	1190	1847	995	873	472	1304	-0.210957	0.276412	1		1095.03	946.483	-0.210322	0.32891	1		1137.86	1010.53	86.8202	79.1055	-0.134253	0.36515	0.728345
abhd11	NC_007132.6:25666938-25691224	39	32	17	49	2	52	0.475221	0.606644	1		24.6558	33.9147	0.459983	0.378177	1		22.385	33.0408	1.23876	1.34954	0.12358	0.88215	0.964596
abhd12	NC_007128.6:21138546-21180089	314	426	219	186	163	350	-0.0354894	0.898798	1		261.342	255.611	-0.0319841	0.951191	1		271.29	245.164	12.137	11.0431	-0.136271	0.5298	0.817439
abhd13	NC_007120.6:5496809-5502591	4	11	5	20	1	3	0.757585	0.604764	1		5.23352	8.93726	0.77205	0.704866	1		5.48586	9.6809	0.474274	0.923946	0.962087	0.43495	0.767774
abhd14a	NC_007133.6:10668912-10677191	227	341	233	169	88	281	-0.220812	0.445081	1		221.478	189.228	-0.227041	0.659846	1		223.773	200.386	19.6203	18.2617	-0.103523	0.6587	0.880689
abhd14b	NC_007117.6:53428275-53435333	190	460	311	376	171	345	0.336368	0.265071	1		261.17	330.494	0.339635	0.200953	1		248.231	340.173	3.41134	4.016	0.235423	0.27705	0.659886
abhd15a	NC_007126.6:25012823-25025300	95	124	23	81	46	51	0.131427	0.826752	1		63.1331	69.7993	0.144816	0.99902	1		66.0717	70.7358	2.23959	2.44902	0.128972	0.7377	0.914055
abhd16a	NC_007127.6:10586630-10626064	170	272	152	164	47	170	-0.258969	0.49145	1		161.504	134.434	-0.264667	0.570927	1		164.662	134.179	6.59374	5.56794	-0.243953	0.3739	0.732339	Up
abhd17aa	NC_007113.6:49304928-49329681	886	1850	937	818	456	1151	-0.166682	0.413133	1		980.259	874.903	-0.164041	0.371555	1		876.422	807.92	52.2001	51.5775	-0.0173109	0.91305	0.972365
abhd17ab	NC_007119.6:19200072-19215947	242	434	243	188	115	266	-0.265664	0.306592	1		248.68	207.056	-0.264274	0.379821	1		243.309	220.922	4.11639	3.67261	-0.164574	0.47125	0.784346
abhd17b	NC_007116.6:25133660-25147608	23	28	2	9	0	3	-1.64069	0.238987	1		13.639	4.22899	-1.68935	0.305052	1		11.2901	3.34336	0.598197	0.180849	-1.72584	1	1
abhd17c	NC_007118.6:10669776-10764279	1178	1626	982	1091	598	1077	-0.0119629	0.952961	1		1041.52	1035.48	-0.00838773	0.891412	1		1033.01	1060.04	13.2943	12.4015	-0.100288	0.5013	0.801004
abhd18	NC_007125.6:44848713-44880216	391	572	424	293	152	346	-0.41731	0.0848709	1		386.169	288.981	-0.418259	0.122705	1		380.208	299.215	17.3898	14.3226	-0.27995	0.1709	0.570618
abhd2a	NC_007118.6:13573175-13611473	95	154	74	64	67	128	0.135556	0.746399	1		86.8841	95.9978	0.143909	0.787802	1		73.0663	78.3885	4.44622	5.18957	0.223036	0.5381	0.822163
abhd2b	NC_007136.6:19022577-19041310	2	0	8	7	0	0	-0.309437	0.94282	1		3.38937	2.6483	-0.355952	1	1		2.8989	2.87302	0.102926	0.101915	-0.0142362	1	1
abhd3	NC_007113.6:12071832-12128747	0	1	6	0	0	1	-2.42723	0.425684	1		2.27627	0.27468	-3.05085	0.550538	1		0.939817	0	0.0572568	0	-Inf	1	1
abhd4	NC_007113.6:52052350-52064349	114	214	68	61	48	78	-0.555625	0.202795	1		103.059	70.7424	-0.542826	0.151089	1		102.708	65.8852	5.57637	3.80816	-0.550231	0.1282	0.514304
abhd5a	NC_007127.6:8049668-8066811	0	0	0	21	0	19	6.83041	0.00515474	0.737175		0	13.1638	Inf	0.00682751	0.429648		0	14.1973	0	0.846762	Inf	0.021	0.242256
abhd6a	NC_007122.6:41463336-41487354	12	0	4	10	2	0	-0.0677971	1	1		5.14524	4.87659	-0.0773662	1	1		4.28648	2.4143	0.164275	0.0902657	-0.863859	1	1
abhd6b	NC_007134.6:19728957-19741977	0	4	31	11	9	16	0.233638	0.888916	1		11.5218	13.4764	0.226061	0.732248	1		5.71835	13.9486	0.433266	1.01808	1.23253	0.4364	0.768218
abhd8a	NC_007113.6:54075388-54224927	14	5	5	25	0	14	0.91346	0.519139	1		7.14174	13.3037	0.897483	0.431535	1		3.14414	14.9991	0.143503	0.627297	2.12807	1	1
abhd8b	NC_007122.6:5936379-5948515	27	66	51	61	50	50	0.681188	0.222013	1		39.5924	64.1447	0.696105	0.308155	1		26.9018	51.4382	0.743483	1.40019	0.913253	0.0955	0.472404
abi1a	NC_007135.6:5906082-5981999	122	169	101	118	33	137	-0.094519	0.823793	1		107.747	100.313	-0.103133	1	1		99.802	105.526	3.79166	5.61847	0.567347	0.1751	0.575403
abi1b	NC_007113.6:10070679-10118014	72	153	185	109	114	216	0.465721	0.281142	1		117.787	162.887	0.467689	0.134776	1		103.048	150.684	6.15532	6.99305	0.184086	0.5489	0.828546
abi2a	NC_007120.6:13762325-13829016	1163	1881	925	935	602	1159	-0.0998364	0.584189	1		1069.36	1001.18	-0.0950463	0.464629	1		1067.44	1026.74	35.1061	33.5164	-0.0668552	0.6522	0.8789
abi2b	NC_007117.6:9734868-9775736	1690	2992	1716	1282	833	1952	-0.235752	0.166963	1		1735.27	1476.55	-0.232923	0.146637	1		1760.12	1542.08	33.0819	27.5473	-0.26413	0.1666	0.564964
abi3a	NC_007114.6:33264227-33286255	3	0	0	0	2	10	1.95566	0.446481	1		0.941061	3.8401	2.02879	0.46121	1		0	1.77019	0	0.0350939	Inf	1	1
abi3b	NC_007123.6:5457840-5470293	1	1	14	16	4	6	0.899438	0.563458	1		5.35196	9.88794	0.885604	0.527915	1		5.61518	10.1073	0.450206	0.672356	0.578639	0.5466	0.82676
abi3bp	NC_007120.6:30320918-30354765	24	1	2	1	0	6	-1.8966	0.272027	1		8.42376	2.02641	-2.05554	0.496195	1		8.57296	0.293593	0.161795	0.00547169	-4.88603	1	1
abi3bpb	NC_007133.6:28496412-28532676	0	0	0	3	0	0	3.4199	0.533078	1		0	1.13498	Inf	0.415769	1		0	1.23129	0	0.0208587	Inf	1	1
abl1	NC_007116.6:71360152-71384745	131	564	308	166	156	345	-0.121017	0.748509	1		262.923	242.845	-0.114605	0.60448	1		262.794	250.173	5.5068	5.56382	0.014862	0.94745	0.98365
abl2	NC_007119.6:14877148-14944813	370	628	359	297	254	441	0.00716292	0.974248	1		368.608	372.347	0.0145629	0.941474	1		376.319	358.532	3.01571	2.67011	-0.1756	0.36885	0.730344
ablim1a	NC_007124.6:43373557-43470576	0	1	2	30	7	1	3.97941	0.0282892	1		0.895274	15.4511	4.10924	0.0336559	0.801849		0.724725	11.6891	0.0256223	0.414839	4.01708	1	1
ablim1b	NC_007123.6:29983206-30101970	53	78	46	92	31	208	1.17535	0.0244787	1		48.4793	108.886	1.16737	0.00343459	0.288263		49.0125	102.733	1.0799	2.1066	0.964019	0.01075	0.179427
ablim2	NC_007123.6:22558886-22696782	1	1	11	2	1	8	-0.225836	0.941245	1		4.31621	3.50075	-0.302101	0.977784	1		0	3.17392	0	0.0639746	Inf	1	1
ablim3	NC_007125.6:34295074-34431624	4	1	2	23	4	12	2.7058	0.0372296	1		2.15002	14.1843	2.72187	0.0972802	1		2.24786	5.17347	0.108664	0.302748	1.47825	1	1
abo	NC_007116.6:24521056-24533654	0	0	0	1	0	4	3.83833	0.269505	1		0	1.47705	Inf	0.291272	1		0	0.587186	0	0.0444122	Inf	1	1
abraa	NC_007117.6:52064248-52070258	0	0	0	10	0	0	5.05457	0.184508	1		0	3.78328	Inf	0.222932	1		0	4.10431	0	0.047505	Inf	1	1
abrab	NC_007130.6:47180421-47186367	0	0	0	0	0	0	0	1	1		0	0	NA	NA	NA		0	0	0	0	0	1	1
abracl	NC_007131.6:36909455-36915316	2660	4730	2802	2396	1518	3454	-0.0483769	0.762264	1		2770.38	2685.04	-0.0451429	0.840465	1		2882.93	2880.1	50.6803	46.2653	-0.131496	0.29145	0.672231
abt1	NC_007119.6:8442581-8451134	969	1522	758	882	494	1206	0.0896287	0.645614	1		877.329	934.996	0.0918413	0.513719	1		912.199	995.798	44.1162	45.2669	0.0371468	0.822	0.944832
[truncated: 41,859 more rows]
